# Supplementary material for: A Comprehensive Analysis of SE-lncRNA/mRNA Differential Expression Profiles During Chondrogenic Differentiation of Human Bone Marrow Mesenchymal Stem Cells
Source: Front Cell Dev Biol. 2021 Sep 13;9:721205. doi: 10.3389/fcell.2021.721205 (PMC8475951; doi:10.3389/fcell.2021.721205)
Supplement: Supplementary file 1 [file Table_1.XLS]

## Sheet: Sheet1
Supplementary Table 1. Sequences of primer applied for real-time RT-PCR.
Gene	Primer
SOX9-F	AGCTCTGGAGACTTCTGAACGAGA
SOX9-R	CCGTTCTTCACCGACTTCCTC
COL2-F	CATCCCACCCTCTCACAGTT
COL2-R	TCTGCCCAGTTCAGGTCTCT
ACAN-F	TGAGGAGGGCTGGAACAAGTACC
ACAN-R	GGAGGTGGTAATTGCAGGGAACA
PMEPA1-F	TGTCAGGCAACGGAATCCC
PMEPA1-R	CAGGTACGGATAGGTGGGC
CDK6-F	TCTGGAGTGTTGGCTGCATA
CDK6-R	TCTCCTGGGAGTCCAATCAC
ENC1-F	GAAATCATTCCCAAGGCTGA
ENC1-R	CTCCTCGTGCAGGGTATCAT
TES-F	ATGGGCTTAGGTCACGAGC
TES-R	TCCCACTTTTCGATCCTCTTCA
ADIRF-F	CTGCTAACCAGGCCTCTGAC
ADIRF-R	ATTTCAGGAGGCCGAATTTT
GAPDH-F	ATTTGGTCGTATTGGGCG
GAPDH-R	TGGAAGATGGTGATGGGATT
