# Supplementary material for: A Comprehensive Analysis of SE-lncRNA/mRNA Differential Expression Profiles During Chondrogenic Differentiation of Human Bone Marrow Mesenchymal Stem Cells
Source: Front Cell Dev Biol. 2021 Sep 13;9:721205. doi: 10.3389/fcell.2021.721205 (PMC8475951; doi:10.3389/fcell.2021.721205)
Supplement: Supplementary file 2 [file Table_2.XLS]

## Sheet: SE-lncRNAs
Supplementary Table 2. Differentially expressed SE-lncRNAs/mRNAs during chondrogenic differentiation of BMSCs.
TransID	GeneID	GeneSymbol	locus	Fold-change (BMSC-induce/BMSCS-basic)	style	p-value
ENST00000415479	ENSG00000230838	AC093850.2	chr2:216582766-216584147:+	90.4035	up	0.0029237
ENST00000417354	ENSG00000230630	DNM3OS	chr1:172109461-172113934:-	14.3221	up	0.025576
uc002xyu.1	AK056098	AK056098	chr20:56285239-56287808:+	13.6539	up	0.0315312
NR_046318	ENSG00000171617	ENC1	chr5:73923231-73937249:-	11.9029	up	0.0302993
ENST00000421161	ENSG00000224478	RP11-13P5.1	chr6:159528823-159537085:+	10.9115	up	0.0449105
ENST00000433673	ENSG00000236682	AC068282.3	chr2:128146706-128158156:+	9.7579	up	0.0190272
ENST00000603720	ENSG00000271709	RP11-297J22.1	chr2:121623953-121624978:-	6.97642	up	0.00302109
ENST00000557900	ENSG00000259727	RP11-1069G10.2	chr15:63188011-63191742:+	6.39481	up	0.000841151
ENST00000606994	ENSG00000272086	CTD-2186M15.3	chr5:32174577-32175378:+	5.93781	up	0.0030198
ENST00000570945	ENSG00000262454	RP11-65J21.3	chr16:14396145-14420210:+	5.63022	up	0.0164833
ENST00000601124	ENSG00000269410	CTB-60E11.4	chr19:39916575-39919055:+	5.04222	up	0.00197749
ENST00000561592	ENSG00000261189	RP3-512B11.3	chr6:7540684-7541571:-	5.03377	up	0.000264034
ENST00000514696	ENSG00000250320	CTD-2269F5.1	chr5:83680245-83695469:+	4.96	up	0.0236452
ENST00000585190	ENSG00000266002	RP11-567L7.5	chr17:57477849-57480664:-	4.76166	up	0.031426
uc003vhn.1	BC040208	BC040208	chr7:115849286-115851565:-	4.53805	up	0.009994
ENST00000502253	ENSG00000250320	CTD-2269F5.1	chr5:83681297-83696600:+	4.24065	up	0.0217584
ENST00000609211	ENSG00000273403	RP11-329B9.3	chr3:184459725-184460250:+	4.17049	up	0.047036
ENST00000610103	ENSG00000272761	RP11-572C15.6	chr3:112315641-112320749:-	3.77395	up	0.0175257
ENST00000587762	ENSG00000267519	MIR24-2	chr19:13945330-13947103:-	3.75572	up	7.47706e-05
ENST00000452320	ENSG00000234456	MAGI2-AS3	chr7:79088021-79096786:+	3.21399	up	0.0243435
ENST00000414480	ENSG00000230390	LINC01048	chr13:38055604-38058906:-	3.19184	up	0.0398056
ENST00000442982	ENSG00000226752	PSMD5-AS1	chr9:123605378-123614881:+	3.16358	up	0.039209
ENST00000609776	ENSG00000272944	CTD-2308L22.1	chr2:222437226-222439174:+	3.06286	up	0.03008
NR_148403	ENSG00000068885	IFT80	chr3:159974774-160203535:-	2.78716	up	0.0330797
NR_148403	ENSG00000068885	IFT80	chr3:159974774-160203535:-	2.78716	up	0.0330797
ENST00000414457	ENSG00000224597	PTCHD3P1	chr10:29698487-29772847:+	2.70128	up	0.0138178
ENST00000558980	ENSG00000259367	RP11-815J21.4	chr15:86162854-86214179:-	2.62564	up	0.00551043
ENST00000414797	ENSG00000234456	MAGI2-AS3	chr7:79083276-79100524:+	2.60919	up	0.0120517
MICT00000254715	CATG00000062851	CATG00000062851.1	chr3:172313611-172319077:+	2.5338	up	0.0326623
ENST00000610001	ENSG00000272970	RP11-329B9.4	chr3:184451863-184456737:+	2.42399	up	0.00717977
ENST00000501169	ENSG00000248079	DPH6-AS1	chr15:35838396-36151202:+	2.34426	up	0.00139642
ENST00000371162	ENSG00000172965	MIR4435-1HG	chr2:111994581-111996624:-	2.25467	up	0.0365168
ENCT00000001024	CATG00000006787	CATG00000006787.1	chr1:8198021-8199471:+	2.23949	up	0.0162994
ENST00000575312	ENSG00000262049	RP13-1032I1.7	chr17:79668354-79670330:-	2.23388	up	0.0226564
ENST00000451217	ENSG00000235052	RP1-150O5.3	chr1:23875630-23877406:-	2.20276	up	0.0441579
ENST00000452846	ENSG00000235501	RP4-639F20.1	chr1:95393122-95428826:+	2.14531	up	0.0216155
ENST00000602889	ENSG00000269967	RP11-84A19.4	chr1:32317514-32387442:-	2.13537	up	0.0306982
ENST00000442526	ENSG00000230555	RP11-517P14.2	chr10:43916186-43917548:+	2.11559	up	0.0401783
ENST00000566098	ENSG00000260905	RP11-105C19.1	chr16:22623864-22624804:-	2.1089	up	0.0193353
NR_111929	ENSG00000266118	RP11-507M3.1	chr2:24299744-24392507:+	2.10029	up	0.0089961
ENST00000548900	ENSG00000257764	RP11-1143G9.4	chr12:69747273-69748005:-	2.0961	up	0.0312326
ENST00000437781	ENSG00000206195	AP000525.9	chr22:16150255-16193000:-	2.09166	up	0.0357769
ENST00000565467	ENSG00000260807	RP11-161M6.2	chr16:1025761-1031596:-	2.07631	up	0.0377267
MICT00000338933	CATG00000101661	CATG00000101661.1	chr8:11335932-11338577:-	2.06657	up	0.039683
ENST00000433296	ENSG00000234281	AC007970.1	chr2:211189483-211325606:+	2.03333	up	0.0303403
ENST00000433296	ENSG00000234281	AC007970.1	chr2:211189483-211325606:+	2.03333	up	0.0303403
uc001zav.1	AX747189	AX747189	chr15:25917504-25919572:-	2.01955	up	0.00989407
ENST00000609363	ENSG00000273413	RP11-96C23.15	chr10:88729994-88730583:-	6.14004	down	0.0273058
ENST00000568654	ENSG00000260552	RP11-49I11.1	chr18:33759959-33767411:-	3.45177	down	0.00359732
ENST00000609249	ENSG00000235979	AC004448.5	chr17:19351492-19364308:-	3.28654	down	0.0241657
ENST00000414005	ENSG00000244620	AL122127.25	chr14:106355942-106361967:+	2.96619	down	0.014612
ENST00000416263	ENSG00000229980	TOB1-AS1	chr17:48944040-48945668:+	2.82574	down	0.0136012
ENST00000607956	ENSG00000272644	RP11-33O4.1	chr2:219934076-219934531:-	2.81324	down	0.0129183
ENST00000564809	ENSG00000261471	RP11-61F12.1	chr16:84627999-84630432:+	2.78866	down	0.0338062
ENST00000486913	ENSG00000241956	CTC-340A15.2	chr5:163781146-164029440:+	2.65598	down	0.0302791
ENST00000420180	ENSG00000239446	RP1-76B20.12	chr22:30107809-30115703:-	2.52552	down	0.0489505
ENST00000563151	ENSG00000261519	Y_RNA	chr16:66583183-66585092:+	2.50912	down	0.0254912
ENST00000434627	ENSG00000230074	RP11-195F19.9	chr9:34665662-34681295:+	2.50705	down	0.0469826
ENST00000429630	ENSG00000232533	AC093673.5	chr7:143076785-143077588:-	2.48954	down	0.00458169
ENST00000413602	ENSG00000231013	AC013275.2	chr2:120234024-120244922:+	2.41391	down	0.0202775
ENST00000485218	ENSG00000239608	RUVBL1-AS1	chr3:127794653-127797899:+	2.37528	down	0.0174377
ENCT00000053044	CATG00000117433	CATG00000117433.1	chr10:15456468-15484283:-	2.36746	down	0.0267985
ENST00000502999	ENSG00000248839	RP11-227H4.5	chr3:98241414-98244178:+	2.3369	down	0.0454621
ENST00000583030	ENSG00000214719	AC005562.1	chr17:28903482-28906700:+	2.33367	down	0.0374229
ENST00000606771	ENSG00000272269	RP11-500C11.3	chr6:17706488-17707575:+	2.31663	down	0.00218155
ENST00000568419	ENSG00000261183	RP11-532F12.5	chr15:41128195-41136482:-	2.30037	down	0.00426507
ENCT00000006199	CATG00000002455	CATG00000002455.1	chr1:59397662-59406045:+	2.25198	down	0.0244553
ENST00000541404	ENSG00000256582	RP11-75L1.1	chr12:9856673-9861946:+	2.20262	down	0.04074
NR_147170	ENSG00000249167	CTB-118N6.2	chr5:115910114-115946896:+	2.18791	down	0.034526
ENST00000551974	ENSG00000257530	RP11-843B15.2	chr12:32257051-32260462:-	2.14881	down	0.0351311
ENST00000594676	ENSG00000269792	CTB-60E11.9	chr19:40023052-40025062:+	2.14305	down	0.0415008
ENST00000592720	ENSG00000267232	CTB-31O20.9	chr19:1875015-1875991:+	2.11197	down	0.0283752
ENST00000565283	ENSG00000260025	RP11-490M8.1	chr2:36581892-36582257:-	2.08646	down	0.0320172
HBMT00000738082	CATG00000041050	CATG00000041050.1	chr19:42441130-42444351:-	2.07776	down	0.026076
ENST00000435695	ENSG00000237819	AC002454.1	chr7:92465797-92546501:+	2.06322	down	0.0163521
ENST00000542022	ENSG00000256007	ARAP1-AS1	chr11:72396120-72404853:+	2.0537	down	0.0376457
uc004bqk.1	AX747444	AX747444	chr9:129565474-129567952:-	2.03898	down	0.0217059

## Sheet: mRNAs
Supplementary Table 2. Differentially expressed SE-lncRNAs/mRNAs during chondrogenic differentiation of BMSCs.
GeneSymbol	Fold-change (BMSC-induce/BMSCS-basic)	style	p-value
ATP1B1	50.2605	up	0.0226829
TACSTD2	45.9528	up	0.0405975
EGR2	39.4533	up	0.0390421
PMEPA1	32.3365	up	0.020016
PDGFD	29.5186	up	0.00517054
COL5A2	29.4672	up	0.025581
SPARC	27.4756	up	0.00243537
OMD	27.4063	up	0.000988988
INHBA	24.7085	up	0.00498415
SLC46A3	19.3837	up	0.0116302
MMP11	17.7766	up	0.0147703
CALD1	16.0012	up	0.0109624
KCND3	15.9243	up	0.0436972
SFRP5	15.8504	up	0.0213658
ENC1	14.7798	up	0.0448274
UNC5B	13.9758	up	0.00501624
DEPTOR	12.9997	up	0.00715605
MAMDC2	12.843	up	0.0107512
MYOZ1	12.0043	up	0.0356659
COL4A1	11.8065	up	0.0166406
SLC38A4	11.6925	up	0.0201516
LMCD1	11.5955	up	0.00781581
MYL10	11.5129	up	0.0228384
ANKRD1	11.5006	up	0.025399
ADAM12	10.8968	up	0.0311259
CDH2	10.3301	up	0.0184879
TPM1	10.2045	up	0.00018793
LAMP5	10.1723	up	0.00749774
SEPT6	8.66328	up	0.0164292
WFDC1	8.5976	up	0.0283412
IVNS1ABP	8.18822	up	0.0036142
GLS	8.18531	up	0.00392367
HOPX	8.05747	up	0.0370318
HBEGF	7.96577	up	0.0279208
SESN3	7.74126	up	0.0412002
RHOBTB1	7.61992	up	0.0151796
CTHRC1	7.41302	up	0.00638921
SSPN	7.19687	up	0.0137064
EAF2	7.16747	up	0.0143228
THBS3	7.06559	up	0.0325445
RAB31	6.98483	up	0.00335557
ARHGAP31	6.90986	up	0.015411
FMOD	6.74457	up	0.0426013
NINJ2	6.66212	up	0.013428
NRG1	6.39887	up	0.0091972
THBS2	6.38657	up	0.0491411
RNF217	6.27378	up	0.0311683
SEMA5A	6.0291	up	0.00745215
GRAMD3	5.99718	up	0.0196546
ATXN1	5.97252	up	0.0253823
FBN1	5.87849	up	0.0165913
SLC8A1	5.87177	up	0.0167813
CLDN14	5.76966	up	0.0146239
FST	5.74355	up	0.0356725
PRKAB2	5.71149	up	0.00179767
INSIG2	5.58738	up	0.0175519
PDE4DIP	5.29779	up	0.0214797
SKIL	5.23006	up	0.00724046
SHROOM3	5.21254	up	0.0135133
APBB2	5.09103	up	0.0421554
ING3	4.96933	up	0.0214696
RGS2	4.94851	up	0.032425
SSR1	4.78986	up	0.0355243
ITGB1	4.75959	up	0.0230885
ITGB5	4.6651	up	0.0344068
ACTN1	4.64345	up	0.0450651
COL16A1	4.6305	up	0.0351495
FSTL3	4.55564	up	0.0372358
PRSS23	4.5475	up	0.00390923
RNF6	4.52034	up	0.035158
SMAD7	4.48358	up	0.0217704
PRKG1	4.45331	up	0.0276276
TMEM167B	4.44665	up	0.0111146
RUNX1	4.435	up	0.0296362
CDK6	4.4023	up	0.0425808
JAG1	4.37358	up	0.0396098
SLC39A6	4.37168	up	0.0265179
THBS1	4.35938	up	0.0251176
PLXNC1	4.25888	up	0.0350725
COL4A2	4.21708	up	0.0462088
NADK2	4.13057	up	0.0172487
SCN9A	4.10949	up	0.0312974
ALPK2	4.07425	up	0.0105173
TMTC3	4.04555	up	0.0289334
EFR3A	4.03092	up	0.0444918
SULF2	4.00943	up	0.014401
ZNF644	3.99381	up	0.0473454
LGR4	3.93015	up	0.0244016
ZNF146	3.9079	up	0.0490898
MED13L	3.89384	up	0.00268023
PHF14	3.88064	up	0.0395607
MYLK	3.81994	up	0.00892118
SGMS2	3.81867	up	0.000727442
MBD4	3.79409	up	0.0448961
TES	3.78956	up	0.00160526
DPYSL3	3.7895	up	0.00550835
SLC38A2	3.7421	up	0.0365035
DNAJC3	3.68565	up	0.0103826
ZNF605	3.67114	up	0.0289464
GJA1	3.64918	up	0.010005
AEBP1	3.64852	up	0.0336224
TCF7L2	3.64002	up	0.0180157
LNPEP	3.63212	up	0.0109833
PXDC1	3.59756	up	0.0168473
MFAP2	3.58645	up	0.0232065
LAMA2	3.57688	up	0.0323147
MALT1	3.56749	up	0.00794022
CDC27	3.55344	up	0.0466329
HIST1H1C	3.49649	up	0.0376988
FOXO1	3.49594	up	0.0266574
TMED2	3.4776	up	0.0354652
SMCHD1	3.45472	up	0.0275112
EXOC5	3.44212	up	0.0317592
COPZ2	3.40964	up	0.017341
RBM7	3.4071	up	0.0264083
ZNF473	3.39921	up	0.025154
FAM208B	3.35568	up	0.0305203
ZFP69B	3.34884	up	0.000722088
ZC3H11A	3.31852	up	0.0396265
BGN	3.31462	up	0.0382615
ENTPD7	3.25696	up	0.00948085
ZNF234	3.24269	up	0.0274767
MIA3	3.23324	up	0.004366
RCBTB2	3.22192	up	0.00989858
STK38L	3.21427	up	0.031229
MAPK6	3.21044	up	0.0277111
SH3GLB1	3.20835	up	0.00932605
RHOB	3.17947	up	0.0364418
ZBTB5	3.16366	up	0.0164067
BMI1	3.11222	up	0.0153796
CDR2	3.11146	up	0.00180889
MORC3	3.09339	up	0.0436429
LCOR	3.08648	up	0.0407646
GALNT5	3.07936	up	0.0461505
TGFBI	3.07451	up	0.0472793
PRRX1	3.05508	up	0.0215741
PCMTD1	3.0512	up	0.0339215
ZBTB41	3.05064	up	0.00615105
GTF2H1	3.03633	up	0.00165192
MYH14	3.01089	up	0.0454065
CTNNB1	3.00931	up	0.00237977
PPP1R2	2.99854	up	0.0282222
CHUK	2.99703	up	0.0214922
TAF11	2.9331	up	0.00653094
MARCH7	2.92619	up	0.0447029
EML4	2.92558	up	0.0288625
BOD1L1	2.92015	up	0.0286607
CIR1	2.91541	up	0.0011619
FOXE3	2.90094	up	0.0370907
TRIP11	2.89744	up	0.00989407
KATNAL1	2.88609	up	0.0164048
MTF2	2.879	up	0.0280661
SLC29A3	2.87759	up	0.0365803
ZRANB2	2.8418	up	0.0395586
ALG14	2.78348	up	0.0093344
MICAL2	2.7694	up	0.017811
RBM39	2.76599	up	0.0232224
PDCD4	2.76326	up	0.00358101
LARP1B	2.74782	up	0.00222425
DUSP22	2.74641	up	0.0176893
TLCD2	2.7293	up	0.0145217
MANEA	2.72023	up	0.0223895
CRY1	2.71964	up	0.0373994
HNRNPH2	2.70911	up	0.0283573
NDEL1	2.70496	up	0.000927036
PPP1CB	2.70138	up	0.00341899
SEC62	2.69741	up	0.0371692
ZNF24	2.696	up	0.0209011
ETV6	2.68989	up	0.0172105
TMX1	2.68266	up	0.0481203
SPTBN5	2.68035	up	0.00807012
SLMAP	2.60852	up	0.0282851
FAT1	2.60596	up	0.0445931
ZNF189	2.5961	up	0.00219608
TMF1	2.58975	up	0.00809518
ZNF300	2.57892	up	0.037551
OSBPL2	2.56049	up	0.0421191
ACBD3	2.5591	up	0.00129291
HNRNPA0	2.54611	up	0.0191343
POU2F1	2.54173	up	0.0364583
PDS5B	2.5282	up	0.0420693
ATP10A	2.49893	up	0.0284576
CXXC5	2.4942	up	0.0312061
NPIPA8	2.48196	up	0.0273849
STRN3	2.47894	up	0.0166849
ZNF841	2.4623	up	0.0379923
HSPG2	2.45879	up	0.0412545
SDE2	2.44516	up	0.0477748
SLC16A1	2.44145	up	0.0146813
KRAS	2.43861	up	0.00423572
MPHOSPH8	2.42836	up	0.000366033
FAM173B	2.42175	up	0.0362298
CREB3L2	2.40843	up	0.0123387
ATR	2.40447	up	0.0348757
ZDHHC6	2.38542	up	0.0253042
ZNF597	2.34371	up	0.011873
TYRO3	2.33865	up	0.0291701
IFFO2	2.33736	up	0.00146095
CTD-3193O13.9	2.33039	up	0.0304915
CHD7	2.32345	up	0.0121265
DOCK7	2.28917	up	0.0415995
SUV420H1	2.28046	up	0.0329744
DNAJC21	2.28012	up	0.0249857
LARP7	2.27497	up	0.038086
PGBD1	2.25507	up	0.0243691
E2F3	2.24788	up	0.0336446
TCEAL8	2.24463	up	0.00724482
ZNF275	2.24272	up	0.0266485
REST	2.24216	up	0.00999853
BPGM	2.23417	up	0.0148264
TULP4	2.23206	up	0.0383306
FAR1	2.22911	up	0.0461638
PPP1R12A	2.22757	up	0.0026231
WBP5	2.20189	up	0.00633633
CUL5	2.19667	up	0.038246
PIAS2	2.19328	up	0.0107741
G3BP2	2.19127	up	0.0323803
COPB2	2.18705	up	0.00472037
CGGBP1	2.18644	up	0.0245343
ECD	2.18074	up	0.033353
SRBD1	2.17509	up	0.0417961
MDFI	2.17333	up	0.0212974
LSR	2.15121	up	0.00495116
PDZRN3	2.14809	up	0.0163613
IGF2R	2.14002	up	0.0220294
KCNMA1	2.13402	up	0.0454072
SHPRH	2.13319	up	0.0257755
CLTC	2.13103	up	0.0186481
C6orf62	2.11242	up	0.0362347
BPTF	2.11184	up	0.0219341
CREBZF	2.10997	up	0.0153933
GTF2B	2.10506	up	0.0310177
DAP	2.09665	up	0.0196975
PLXNA3	2.08663	up	0.026139
CYB5R4	2.08087	up	0.0277354
IGF1R	2.07888	up	0.0378751
SPATA13	2.07515	up	0.021609
CNOT8	2.06987	up	0.0158743
SEL1L	2.06754	up	0.0190293
PUS10	2.0628	up	0.0239459
ACBD5	2.04263	up	0.0465171
ZNF254	2.03661	up	0.010481
ELF1	2.02299	up	0.0216055
ANKRD50	2.02235	up	0.031243
ATL2	2.00088	up	0.0186802
DUSP4	21.8496	down	0.0326852
SLC43A3	10.9816	down	0.0252351
RTN4RL1	9.24385	down	0.0318432
ADIRF	9.23081	down	0.0334855
CCBE1	7.85529	down	0.0235428
LY6K	7.71486	down	0.0327605
ADM	6.64585	down	0.023451
ADRB2	5.29268	down	0.0447181
UGCG	5.01618	down	0.00520485
SFRP1	4.64366	down	0.0154645
SPRY2	4.52886	down	0.0377949
AKR1C2	4.52388	down	0.0338811
HMGA1	4.51444	down	0.0444937
IGFBP6	4.34645	down	0.0192514
PKDCC	4.26504	down	0.0390524
PDE7B	4.14035	down	0.0222209
TRERF1	4.05428	down	0.0359717
TFAP4	3.78549	down	0.0174692
RGMB	3.35693	down	0.0260595
ASB12	3.34683	down	0.0354471
C14orf93	3.27112	down	0.00590531
ZNF69	3.2646	down	0.0492948
BRWD1	3.21408	down	0.0276879
ETS2	3.166	down	0.00280458
TTC39C	3.00871	down	0.0111776
TCF23	2.93511	down	0.0217372
TWIST2	2.75826	down	0.0239118
H2AFX	2.69555	down	0.0298528
FAH	2.6509	down	0.00154459
ERBB4	2.63084	down	0.0252113
C9orf89	2.62336	down	0.0246088
CREB5	2.56403	down	0.000807861
BCL2L1	2.55846	down	0.0413059
FANCE	2.49169	down	0.0380046
TMEM171	2.48949	down	0.0433062
NHEJ1	2.484	down	0.010833
ZNF296	2.46484	down	0.0366664
ABLIM3	2.44442	down	0.0175096
POLR2E	2.42766	down	0.0386708
ZNF695	2.3724	down	0.0258421
FOXC2	2.36299	down	0.0261692
ANLN	2.31965	down	0.0179938
SIK3	2.31924	down	0.0457294
OXA1L	2.31743	down	0.0101092
TXNRD1	2.27703	down	0.00422362
NRIP3	2.21723	down	0.0348832
SLC26A9	2.18587	down	0.0352093
EFEMP1	2.17052	down	0.00187544
RET	2.15105	down	0.0372844
DBP	2.09604	down	0.0462223
ITGB3	2.0943	down	0.0310168
CA12	2.08121	down	0.0422882
NRXN2	2.08028	down	0.0493932
YWHAE	2.0759	down	0.000428306
PHB2	2.07062	down	0.0110905
LAS1L	2.06294	down	0.0220654
CRNN	2.05783	down	0.0411219
MYB	2.04805	down	0.00274635
CTBP2	2.04747	down	0.0412597
APEX2	2.03876	down	0.0081051
CDKN2AIPNL	2.02479	down	0.0253524
ATP6V0E2	2.02067	down	0.00333003
BDKRB1	2.01599	down	0.0467794
