# Supplementary material for: A Comprehensive Analysis of SE-lncRNA/mRNA Differential Expression Profiles During Chondrogenic Differentiation of Human Bone Marrow Mesenchymal Stem Cells
Source: Front Cell Dev Biol. 2021 Sep 13;9:721205. doi: 10.3389/fcell.2021.721205 (PMC8475951; doi:10.3389/fcell.2021.721205)
Supplement: Supplementary file 3 [file Table_3.XLS]

## Sheet: sheet1
Supplementary Table 3. Altered GO functions during chondrogenic differentiation of BMSCs.
GO.ID	Term	Count	Pvalue	FDR	Enrichment.Score	Style
GO:1903506	regulation of nucleic acid-templated transcription	88	3.01815e-09	7.17067e-06	8.52026	up
GO:2001141	regulation of RNA biosynthetic process	88	3.36455e-09	7.17067e-06	8.47307	up
GO:0006366	transcription by RNA polymerase II	65	3.69877e-09	7.17067e-06	8.43194	up
GO:0030198	extracellular matrix organization	21	4.24112e-09	7.17067e-06	8.37252	up
GO:0009653	anatomical structure morphogenesis	69	5.30446e-09	7.17481e-06	8.27536	up
GO:0006357	regulation of transcription by RNA polymerase II	61	8.12389e-09	7.99846e-06	8.09024	up
GO:0051252	regulation of RNA metabolic process	90	1.00526e-08	7.99846e-06	7.99772	up
GO:0097659	nucleic acid-templated transcription	89	1.05678e-08	7.99846e-06	7.97602	up
GO:0006355	regulation of transcription, DNA-templated	86	1.22461e-08	7.99846e-06	7.912	up
GO:0032774	RNA biosynthetic process	89	1.2973e-08	7.99846e-06	7.88696	up
GO:0019219	regulation of nucleobase-containing compound metabolic process	95	1.30095e-08	7.99846e-06	7.88574	up
GO:0010556	regulation of macromolecule biosynthetic process	97	1.42987e-08	8.05848e-06	7.8447	up
GO:0048523	negative regulation of cellular process	102	1.84135e-08	9.27979e-06	7.73486	up
GO:0006351	transcription, DNA-templated	88	1.921e-08	9.27979e-06	7.71647	up
GO:0048519	negative regulation of biological process	108	4.21616e-08	1.90092e-05	7.37508	up
GO:0031326	regulation of cellular biosynthetic process	98	4.9951e-08	2.01419e-05	7.30146	up
GO:2000112	regulation of cellular macromolecule biosynthetic process	94	5.06302e-08	2.01419e-05	7.29559	up
GO:0043062	extracellular structure organization	21	5.45663e-08	2.05018e-05	7.26308	up
GO:0009889	regulation of biosynthetic process	98	1.05947e-07	3.77117e-05	6.97491	up
GO:0034654	nucleobase-containing compound biosynthetic process	94	1.80683e-07	6.1098e-05	6.74308	up
GO:0010468	regulation of gene expression	99	3.05806e-07	9.84842e-05	6.51455	up
GO:0018130	heterocycle biosynthetic process	94	3.54741e-07	0.00010905	6.45009	up
GO:0019438	aromatic compound biosynthetic process	94	3.86424e-07	0.000113626	6.41294	up
GO:1901362	organic cyclic compound biosynthetic process	96	4.36876e-07	0.000123108	6.35964	up
GO:0009059	macromolecule biosynthetic process	107	8.43826e-07	0.000228272	6.07375	up
GO:0006936	muscle contraction	18	1.00426e-06	0.000261224	5.99815	up
GO:0051093	negative regulation of developmental process	32	1.16436e-06	0.000291651	5.93391	up
GO:0050793	regulation of developmental process	61	1.27321e-06	0.000307527	5.8951	up
GO:0045892	negative regulation of transcription, DNA-templated	36	1.4159e-06	0.000330197	5.84897	up
GO:2000026	regulation of multicellular organismal development	51	1.94329e-06	0.000438083	5.71146	up
GO:0051239	regulation of multicellular organismal process	67	2.12426e-06	0.000463432	5.67279	up
GO:0003012	muscle system process	20	2.35574e-06	0.000497871	5.62787	up
GO:0072359	circulatory system development	34	2.58402e-06	0.000529568	5.5877	up
GO:0061061	muscle structure development	24	3.4874e-06	0.000665742	5.4575	up
GO:0090304	nucleic acid metabolic process	102	3.53716e-06	0.000665742	5.45134	up
GO:1903507	negative regulation of nucleic acid-templated transcription	36	3.5438e-06	0.000665742	5.45053	up
GO:1902679	negative regulation of RNA biosynthetic process	36	3.67714e-06	0.000672122	5.43449	up
GO:0060255	regulation of macromolecule metabolic process	117	4.50838e-06	0.000802373	5.34598	up
GO:0035239	tube morphogenesis	29	4.81756e-06	0.000835415	5.31717	up
GO:0016070	RNA metabolic process	94	5.35563e-06	0.000905503	5.27119	up
GO:0051253	negative regulation of RNA metabolic process	37	6.01223e-06	0.000991725	5.22096	up
GO:0032989	cellular component morphogenesis	33	6.43005e-06	0.00103539	5.19179	up
GO:0034645	cellular macromolecule biosynthetic process	102	6.76989e-06	0.00106476	5.16942	up
GO:0001944	vasculature development	26	7.18616e-06	0.00110455	5.1435	up
GO:0072358	cardiovascular system development	26	8.64304e-06	0.00129895	5.06333	up
GO:0048513	animal organ development	72	1.05407e-05	0.00154971	4.97713	up
GO:0001568	blood vessel development	25	1.20397e-05	0.0017282	4.91938	up
GO:0045934	negative regulation of nucleobase-containing compound metabolic process	39	1.22658e-05	0.0017282	4.91131	up
GO:0019222	regulation of metabolic process	122	1.29733e-05	0.00176714	4.88695	up
GO:0007155	cell adhesion	37	1.30648e-05	0.00176714	4.8839	up
GO:0022610	biological adhesion	37	1.48831e-05	0.00197362	4.82731	up
GO:0048869	cellular developmental process	85	1.5327e-05	0.00199339	4.81454	up
GO:0048468	cell development	49	1.61133e-05	0.00205612	4.79282	up
GO:0000902	cell morphogenesis	30	1.6439e-05	0.00205884	4.78412	up
GO:0009887	animal organ morphogenesis	30	1.77386e-05	0.00218121	4.75108	up
GO:0010558	negative regulation of macromolecule biosynthetic process	43	1.87517e-05	0.00225596	4.72696	up
GO:0031323	regulation of cellular metabolic process	115	1.90137e-05	0.00225596	4.72093	up
GO:0051171	regulation of nitrogen compound metabolic process	112	1.96213e-05	0.00228791	4.70727	up
GO:0080090	regulation of primary metabolic process	114	2.10542e-05	0.00241338	4.67666	up
GO:0009719	response to endogenous stimulus	41	2.17318e-05	0.00243818	4.6629	up
GO:0006139	nucleobase-containing compound metabolic process	108	2.21914e-05	0.00243818	4.65382	up
GO:0035295	tube development	31	2.23521e-05	0.00243818	4.65068	up
GO:0043170	macromolecule metabolic process	156	2.35085e-05	0.00251287	4.62878	up
GO:0008283	cell proliferation	49	2.46166e-05	0.00251287	4.60877	up
GO:0016043	cellular component organization	112	2.47196e-05	0.00251287	4.60696	up
GO:0048585	negative regulation of response to stimulus	41	2.47505e-05	0.00251287	4.60642	up
GO:0044271	cellular nitrogen compound biosynthetic process	99	2.48946e-05	0.00251287	4.6039	up
GO:0031327	negative regulation of cellular biosynthetic process	44	2.57071e-05	0.00255672	4.58995	up
GO:0007275	multicellular organism development	99	2.6828e-05	0.00262953	4.57141	up
GO:0009888	tissue development	47	2.76085e-05	0.00266738	4.55896	up
GO:0001503	ossification	16	3.04677e-05	0.00287859	4.51616	up
GO:0045596	negative regulation of cell differentiation	23	3.06459e-05	0.00287859	4.51363	up
GO:0007409	axonogenesis	18	3.14007e-05	0.0028884	4.50306	up
GO:0044260	cellular macromolecule metabolic process	142	3.16046e-05	0.0028884	4.50025	up
GO:2000113	negative regulation of cellular macromolecule biosynthetic process	41	3.33529e-05	0.00296265	4.47687	up
GO:0009890	negative regulation of biosynthetic process	44	3.36489e-05	0.00296265	4.47303	up
GO:0048729	tissue morphogenesis	22	3.37312e-05	0.00296265	4.47197	up
GO:0031175	neuron projection development	28	3.57676e-05	0.00308654	4.44651	up
GO:0048731	system development	90	3.60546e-05	0.00308654	4.44304	up
GO:0010467	gene expression	104	4.21211e-05	0.00356081	4.3755	up
GO:0048856	anatomical structure development	105	4.33045e-05	0.00361566	4.36347	up
GO:0010648	negative regulation of cell communication	36	4.78396e-05	0.00390673	4.32021	up
GO:0000122	negative regulation of transcription by RNA polymerase II	25	4.7946e-05	0.00390673	4.31925	up
GO:0023057	negative regulation of signaling	36	5.07926e-05	0.00408941	4.2942	up
GO:0009968	negative regulation of signal transduction	34	5.25101e-05	0.00417795	4.27976	up
GO:1901576	organic substance biosynthetic process	116	5.49055e-05	0.00431774	4.26038	up
GO:0045944	positive regulation of transcription by RNA polymerase II	31	7.0589e-05	0.00548728	4.15126	up
GO:0048646	anatomical structure formation involved in morphogenesis	31	7.17471e-05	0.00551393	4.1442	up
GO:0007167	enzyme linked receptor protein signaling pathway	29	7.35449e-05	0.00558859	4.13345	up
GO:0046483	heterocycle metabolic process	108	8.23098e-05	0.00618512	4.08455	up
GO:0050789	regulation of biological process	179	8.43062e-05	0.00626553	4.07414	up
GO:0044249	cellular biosynthetic process	114	8.59091e-05	0.00631525	4.06596	up
GO:0009058	biosynthetic process	116	9.16603e-05	0.00666558	4.03782	up
GO:0061564	axon development	18	9.49258e-05	0.00674731	4.02262	up
GO:0030154	cell differentiation	79	9.52766e-05	0.00674731	4.02101	up
GO:0030900	forebrain development	15	9.57772e-05	0.00674731	4.01874	up
GO:0097435	supramolecular fiber organization	21	0.000103337	0.00720481	3.98574	up
GO:0042127	regulation of cell proliferation	40	0.000111193	0.0076602	3.95392	up
GO:0006725	cellular aromatic compound metabolic process	108	0.000112134	0.0076602	3.95026	up
GO:0051241	negative regulation of multicellular organismal process	31	0.000113786	0.00769535	3.94391	up
GO:0048666	neuron development	29	0.000125374	0.00829557	3.90179	up
GO:0032502	developmental process	109	0.000126251	0.00829557	3.89876	up
GO:0071840	cellular component organization or biogenesis	112	0.000126341	0.00829557	3.89846	up
GO:0000904	cell morphogenesis involved in differentiation	22	0.000130872	0.00851042	3.88315	up
GO:0007162	negative regulation of cell adhesion	12	0.000135184	0.00870715	3.86907	up
GO:0007178	transmembrane receptor protein serine/threonine kinase signaling pathway	14	0.000137833	0.00879398	3.86065	up
GO:0048514	blood vessel morphogenesis	21	0.000142394	0.00900009	3.84651	up
GO:0022603	regulation of anatomical structure morphogenesis	30	0.000144652	0.00905816	3.83968	up
GO:0071495	cellular response to endogenous stimulus	34	0.000156834	0.00973089	3.80456	up
GO:0032990	cell part morphogenesis	21	0.000164729	0.0101278	3.78323	up
GO:0097150	neuronal stem cell population maintenance	4	0.00017076	0.010404	3.76762	up
GO:1901360	organic cyclic compound metabolic process	110	0.000185295	0.0111889	3.73214	up
GO:0071560	cellular response to transforming growth factor beta stimulus	11	0.00021485	0.0128587	3.66786	up
GO:0048812	neuron projection morphogenesis	20	0.000220124	0.0130588	3.65733	up
GO:0044557	relaxation of smooth muscle	3	0.000244842	0.0142863	3.61111	up
GO:0051172	negative regulation of nitrogen compound metabolic process	54	0.00024504	0.0142863	3.61076	up
GO:0071559	response to transforming growth factor beta	11	0.000249476	0.0144206	3.60297	up
GO:0045893	positive regulation of transcription, DNA-templated	35	0.000280096	0.0159184	3.55269	up
GO:1903508	positive regulation of nucleic acid-templated transcription	35	0.000280096	0.0159184	3.55269	up
GO:1902680	positive regulation of RNA biosynthetic process	35	0.000283747	0.0159915	3.54707	up
GO:0120039	plasma membrane bounded cell projection morphogenesis	20	0.000293138	0.0163842	3.53293	up
GO:0048858	cell projection morphogenesis	20	0.000305135	0.016915	3.51551	up
GO:0002762	negative regulation of myeloid leukocyte differentiation	5	0.000318844	0.0173899	3.49642	up
GO:0035987	endodermal cell differentiation	5	0.000318844	0.0173899	3.49642	up
GO:0031324	negative regulation of cellular metabolic process	56	0.000325466	0.017609	3.48749	up
GO:0010557	positive regulation of macromolecule biosynthetic process	39	0.000332245	0.0178331	3.47854	up
GO:0051254	positive regulation of RNA metabolic process	36	0.000338862	0.0178827	3.46998	up
GO:0050794	regulation of cellular process	169	0.000339293	0.0178827	3.46943	up
GO:0007420	brain development	21	0.000342236	0.0178827	3.46567	up
GO:0030155	regulation of cell adhesion	20	0.000343745	0.0178827	3.46376	up
GO:0003007	heart morphogenesis	11	0.000357236	0.0184426	3.44704	up
GO:0016477	cell migration	35	0.000380405	0.01949	3.41975	up
GO:0030182	neuron differentiation	32	0.000388998	0.0197804	3.41005	up
GO:0022604	regulation of cell morphogenesis	16	0.000440449	0.0222295	3.3561	up
GO:0006928	movement of cell or subcellular component	45	0.000455185	0.0228031	3.34181	up
GO:0048667	cell morphogenesis involved in neuron differentiation	18	0.00047273	0.0235079	3.32539	up
GO:0043491	protein kinase B signaling	11	0.000485376	0.0239605	3.31392	up
GO:0048699	generation of neurons	34	0.000495703	0.0242513	3.30478	up
GO:0007423	sensory organ development	17	0.00049859	0.0242513	3.30226	up
GO:0048870	cell motility	37	0.000505608	0.0242513	3.29619	up
GO:0051674	localization of cell	37	0.000505608	0.0242513	3.29619	up
GO:0006941	striated muscle contraction	9	0.000511498	0.024361	3.29116	up
GO:0120036	plasma membrane bounded cell projection organization	34	0.000540613	0.025401	3.26711	up
GO:0051271	negative regulation of cellular component movement	13	0.000540846	0.025401	3.26693	up
GO:0007399	nervous system development	48	0.000552423	0.0257658	3.25773	up
GO:0007492	endoderm development	6	0.000576568	0.0266185	3.23915	up
GO:0048660	regulation of smooth muscle cell proliferation	8	0.000578577	0.0266185	3.23764	up
GO:0008285	negative regulation of cell proliferation	21	0.000613316	0.0280261	3.21232	up
GO:0010628	positive regulation of gene expression	41	0.00064025	0.0290605	3.19365	up
GO:0050772	positive regulation of axonogenesis	6	0.000658826	0.0295075	3.18123	up
GO:0060415	muscle tissue morphogenesis	6	0.000658826	0.0295075	3.18123	up
GO:0048659	smooth muscle cell proliferation	8	0.000663556	0.0295239	3.17812	up
GO:0048522	positive regulation of cellular process	90	0.00066921	0.0295808	3.17444	up
GO:0060322	head development	21	0.000717205	0.0314965	3.14436	up
GO:0030278	regulation of ossification	9	0.000732107	0.0319028	3.13543	up
GO:0001706	endoderm formation	5	0.000735892	0.0319028	3.13319	up
GO:2000145	regulation of cell motility	24	0.000755227	0.0324454	3.12192	up
GO:0090075	relaxation of muscle	4	0.000758003	0.0324454	3.12033	up
GO:0030334	regulation of cell migration	23	0.000791484	0.0336655	3.10156	up
GO:0022008	neurogenesis	35	0.000802659	0.033803	3.09547	up
GO:0030030	cell projection organization	34	0.000804715	0.033803	3.09436	up
GO:0034641	cellular nitrogen compound metabolic process	113	0.000869549	0.0361135	3.06071	up
GO:0040011	locomotion	40	0.000870397	0.0361135	3.06028	up
GO:0051240	positive regulation of multicellular organismal process	36	0.000902512	0.0372176	3.04455	up
GO:0007507	heart development	17	0.000910215	0.0373078	3.04086	up
GO:0048644	muscle organ morphogenesis	6	0.000960986	0.0391515	3.01728	up
GO:0045935	positive regulation of nucleobase-containing compound metabolic process	38	0.00106387	0.0430712	2.97311	up
GO:0065007	biological regulation	182	0.00106993	0.0430712	2.97064	up
GO:0051270	regulation of cellular component movement	25	0.00110888	0.0442624	2.95512	up
GO:0010033	response to organic substance	61	0.00111261	0.0442624	2.95366	up
GO:0021537	telencephalon development	10	0.00112641	0.0443277	2.9483	up
GO:0051094	positive regulation of developmental process	31	0.00112737	0.0443277	2.94794	up
GO:0031328	positive regulation of cellular biosynthetic process	39	0.0011669	0.0456169	2.93297	up
GO:0010629	negative regulation of gene expression	42	0.00125629	0.0488293	2.90091	up
GO:1902106	negative regulation of leukocyte differentiation	6	0.00128594	0.0495737	2.89078	up
GO:0055119	relaxation of cardiac muscle	3	0.00129696	0.0495737	2.88707	up
GO:0045595	regulation of cell differentiation	38	0.00129743	0.0495737	2.88692	up
GO:0010605	negative regulation of macromolecule metabolic process	55	0.00130907	0.0497375	2.88304	up
GO:0010628	positive regulation of gene expression	20	1.4387e-06	0.00972993	5.84203	down
GO:0045935	positive regulation of nucleobase-containing compound metabolic process	18	8.95614e-06	0.0165121	5.04788	down
GO:0009790	embryo development	13	1.29983e-05	0.0165121	4.88611	down
GO:0045893	positive regulation of transcription, DNA-templated	16	1.45232e-05	0.0165121	4.83794	down
GO:1903508	positive regulation of nucleic acid-templated transcription	16	1.45232e-05	0.0165121	4.83794	down
GO:1902680	positive regulation of RNA biosynthetic process	16	1.46492e-05	0.0165121	4.83419	down
GO:0007169	transmembrane receptor protein tyrosine kinase signaling pathway	11	2.00495e-05	0.0166671	4.6979	down
GO:0048598	embryonic morphogenesis	10	2.18191e-05	0.0166671	4.66116	down
GO:0019222	regulation of metabolic process	39	2.58395e-05	0.0166671	4.58772	down
GO:0051254	positive regulation of RNA metabolic process	16	2.67516e-05	0.0166671	4.57265	down
GO:0007167	enzyme linked receptor protein signaling pathway	13	2.71091e-05	0.0166671	4.56689	down
GO:0008152	metabolic process	53	3.28315e-05	0.0172804	4.48371	down
GO:0044237	cellular metabolic process	51	3.33742e-05	0.0172804	4.47659	down
GO:0007369	gastrulation	6	3.5772e-05	0.0172804	4.44646	down
GO:0071229	cellular response to acid chemical	6	5.36408e-05	0.0241848	4.27051	down
GO:0001704	formation of primary germ layer	5	6.05639e-05	0.0245313	4.21779	down
GO:0006807	nitrogen compound metabolic process	49	6.16637e-05	0.0245313	4.20997	down
GO:0009893	positive regulation of metabolic process	24	8.36786e-05	0.0300182	4.07739	down
GO:0010604	positive regulation of macromolecule metabolic process	23	8.43333e-05	0.0300182	4.074	down
GO:0080090	regulation of primary metabolic process	36	9.09944e-05	0.0307697	4.04099	down
GO:0010557	positive regulation of macromolecule biosynthetic process	16	9.98435e-05	0.0321544	4.00068	down
GO:0031323	regulation of cellular metabolic process	36	0.000113553	0.0338012	3.9448	down
GO:0006725	cellular aromatic compound metabolic process	35	0.000114953	0.0338012	3.93948	down
GO:0051173	positive regulation of nitrogen compound metabolic process	22	0.000127183	0.0347202	3.89557	down
GO:0009628	response to abiotic stimulus	13	0.000130386	0.0347202	3.88477	down
GO:0014033	neural crest cell differentiation	4	0.00013348	0.0347202	3.87458	down
GO:0006351	transcription, DNA-templated	26	0.000141183	0.0353636	3.85022	down
GO:0097659	nucleic acid-templated transcription	26	0.000152191	0.0367596	3.81761	down
GO:0032774	RNA biosynthetic process	26	0.000163256	0.0380725	3.78713	down
GO:0006355	regulation of transcription, DNA-templated	25	0.000197769	0.0434023	3.70384	down
GO:0034654	nucleobase-containing compound biosynthetic process	28	0.000208015	0.0434023	3.68191	down
GO:0031328	positive regulation of cellular biosynthetic process	16	0.000213789	0.0434023	3.67001	down
GO:1903506	regulation of nucleic acid-templated transcription	25	0.0002169	0.0434023	3.66374	down
GO:0031325	positive regulation of cellular metabolic process	22	0.000218451	0.0434023	3.66065	down
GO:2001141	regulation of RNA biosynthetic process	25	0.000224616	0.0434023	3.64856	down
GO:1901360	organic cyclic compound metabolic process	35	0.000250153	0.046922	3.60179	down
GO:0009891	positive regulation of biosynthetic process	16	0.000256707	0.046922	3.59056	down
GO:0018130	heterocycle biosynthetic process	28	0.000266699	0.0474653	3.57398	down
GO:0019438	aromatic compound biosynthetic process	28	0.000275273	0.0477351	3.56024	down
