# Supplementary material for: A Comprehensive Analysis of SE-lncRNA/mRNA Differential Expression Profiles During Chondrogenic Differentiation of Human Bone Marrow Mesenchymal Stem Cells
Source: Front Cell Dev Biol. 2021 Sep 13;9:721205. doi: 10.3389/fcell.2021.721205 (PMC8475951; doi:10.3389/fcell.2021.721205)
Supplement: Supplementary file 4 [file Table_4.XLS]

## Sheet: Sheet1
Supplementary Table 4. Altered pathways during chondrogenic differentiation of BMSCs.
Path_id	Path_name	Count	p value	FDR	enrichment	style
hsa04510	Focal adhesion - Homo sapiens (human)	199	1.23982e-08	4.14098e-06	7.90664	up
hsa05165	Human papillomavirus infection - Homo sapiens (human)	330	2.63191e-06	0.000357618	5.57973	up
hsa04512	ECM-receptor interaction - Homo sapiens (human)	88	3.21214e-06	0.000357618	5.4932	up
hsa05215	Prostate cancer - Homo sapiens (human)	97	7.24049e-06	0.000604581	5.14023	up
hsa05412	Arrhythmogenic right ventricular cardiomyopathy (ARVC) - Homo sapiens (human)	77	1.03142e-05	0.000688986	4.98657	up
hsa05205	Proteoglycans in cancer - Homo sapiens (human)	204	0.000117674	0.00655052	3.92932	up
hsa04810	Regulation of actin cytoskeleton - Homo sapiens (human)	213	0.000172462	0.00822892	3.76331	up
hsa05222	Small cell lung cancer - Homo sapiens (human)	92	0.00027608	0.0115264	3.55896	up
hsa04151	PI3K-Akt signaling pathway - Homo sapiens (human)	354	0.00037003	0.0137322	3.43176	up
hsa04022	cGMP-PKG signaling pathway - Homo sapiens (human)	167	0.000504712	0.0168574	3.29696	up
hsa04211	Longevity regulating pathway - Homo sapiens (human)	89	0.00144161	0.0425118	2.84115	up
hsa05410	Hypertrophic cardiomyopathy (HCM) - Homo sapiens (human)	90	0.00152737	0.0425118	2.81605	up
hsa04350	TGF-beta signaling pathway - Homo sapiens (human)	94	0.00190992	0.0480958	2.71898	up
hsa04974	Protein digestion and absorption - Homo sapiens (human)	95	0.00201599	0.0480958	2.69551	up
hsa05219	Bladder cancer - Homo sapiens (human)	41	0.00241752	0.0538302	2.61663	up
hsa05218	Melanoma - Homo sapiens (human)	72	0.00317695	0.0644809	2.49799	up
hsa04550	Signaling pathways regulating pluripotency of stem cells - Homo sapiens (human)	140	0.00328196	0.0644809	2.48387	up
hsa05220	Chronic myeloid leukemia - Homo sapiens (human)	76	0.00401516	0.0745035	2.3963	up
hsa05224	Breast cancer - Homo sapiens (human)	147	0.00429807	0.0755556	2.36673	up
hsa05200	Pathways in cancer - Homo sapiens (human)	529	0.00628394	0.104942	2.20177	up
hsa04270	Vascular smooth muscle contraction - Homo sapiens (human)	132	0.0100538	0.155086	1.99767	up
hsa04213	Longevity regulating pathway - multiple species - Homo sapiens (human)	62	0.01066	0.155086	1.97224	up
hsa05414	Dilated cardiomyopathy (DCM) - Homo sapiens (human)	96	0.0106796	0.155086	1.97145	up
hsa01522	Endocrine resistance - Homo sapiens (human)	98	0.0116101	0.161573	1.93517	up
hsa05221	Acute myeloid leukemia - Homo sapiens (human)	66	0.0132038	0.169618	1.8793	up
hsa05223	Non-small cell lung cancer - Homo sapiens (human)	66	0.0132038	0.169618	1.8793	up
hsa05216	Thyroid cancer - Homo sapiens (human)	37	0.0144464	0.178707	1.84024	up
hsa04520	Adherens junction - Homo sapiens (human)	71	0.0168885	0.192847	1.77241	up
hsa04115	p53 signaling pathway - Homo sapiens (human)	72	0.0176951	0.192847	1.75215	up
hsa05168	Herpes simplex virus 1 infection - Homo sapiens (human)	491	0.0183733	0.192847	1.73581	up
hsa05100	Bacterial invasion of epithelial cells - Homo sapiens (human)	73	0.0185253	0.192847	1.73223	up
hsa04921	Oxytocin signaling pathway - Homo sapiens (human)	153	0.0196318	0.192847	1.70704	up
hsa04670	Leukocyte transendothelial migration - Homo sapiens (human)	112	0.0197032	0.192847	1.70546	up
hsa05212	Pancreatic cancer - Homo sapiens (human)	75	0.0202576	0.192847	1.69341	up
hsa05214	Glioma - Homo sapiens (human)	75	0.0202576	0.192847	1.69341	up
hsa05160	Hepatitis C - Homo sapiens (human)	155	0.0207859	0.192847	1.68223	up
hsa05203	Viral carcinogenesis - Homo sapiens (human)	201	0.0217554	0.196387	1.66243	up
hsa04218	Cellular senescence - Homo sapiens (human)	160	0.0238712	0.200298	1.62213	up
hsa01521	EGFR tyrosine kinase inhibitor resistance - Homo sapiens (human)	79	0.0240138	0.200298	1.61954	up
hsa03022	Basal transcription factors - Homo sapiens (human)	45	0.0243605	0.200298	1.61331	up
hsa04919	Thyroid hormone signaling pathway - Homo sapiens (human)	119	0.0248688	0.200298	1.60434	up
hsa05161	Hepatitis B - Homo sapiens (human)	162	0.0251871	0.200298	1.59882	up
hsa04611	Platelet activation - Homo sapiens (human)	124	0.0290474	0.220714	1.53689	up
hsa05225	Hepatocellular carcinoma - Homo sapiens (human)	168	0.0294242	0.220714	1.5313	up
hsa04530	Tight junction - Homo sapiens (human)	169	0.0301733	0.220714	1.52038	up
hsa05144	Malaria - Homo sapiens (human)	49	0.0303977	0.220714	1.51716	up
hsa04961	Endocrine and other factor-regulated calcium reabsorption - Homo sapiens (human)	50	0.0320191	0.22754	1.49459	up
hsa05166	Human T-cell leukemia virus 1 infection - Homo sapiens (human)	219	0.0327107	0.227612	1.48531	up
hsa04540	Gap junction - Homo sapiens (human)	88	0.0339248	0.231242	1.46948	up
hsa04068	FoxO signaling pathway - Homo sapiens (human)	131	0.0356072	0.237856	1.44846	up
hsa04330	Notch signaling pathway - Homo sapiens (human)	53	0.0371497	0.243294	1.43004	up
hsa04964	Proximal tubule bicarbonate reclamation - Homo sapiens (human)	23	0.0401347	0.253039	1.39648	up
hsa04360	Axon guidance - Homo sapiens (human)	181	0.0401529	0.253039	1.39628	up
hsa04371	Apelin signaling pathway - Homo sapiens (human)	137	0.0419058	0.259195	1.37773	up
hsa05213	Endometrial cancer - Homo sapiens (human)	58	0.0465764	0.282846	1.33183	up
hsa04151	PI3K-Akt signaling pathway - Homo sapiens (human)	354	0.00358251	1	2.44581	down
hsa05205	Proteoglycans in cancer - Homo sapiens (human)	204	0.0108909	1	1.96294	down
hsa05220	Chronic myeloid leukemia - Homo sapiens (human)	76	0.0419679	1	1.37708	down
hsa04020	Calcium signaling pathway - Homo sapiens (human)	193	0.0492688	1	1.30743	down
