# Supplementary material for: A Comprehensive Analysis of SE-lncRNA/mRNA Differential Expression Profiles During Chondrogenic Differentiation of Human Bone Marrow Mesenchymal Stem Cells
Source: Front Cell Dev Biol. 2021 Sep 13;9:721205. doi: 10.3389/fcell.2021.721205 (PMC8475951; doi:10.3389/fcell.2021.721205)
Supplement: Supplementary file 5 [file Table_5.XLS]

## Sheet: Sheet1
Supplementary Table 5. Altered genes involved in significant pathways during chondrogenic differentiation of BMSCs.
Path_id	Path_name	Gene_name	p-value	FDR	enrichment	style
4510	Focal adhesion	ACTN1	1.23982e-08	4.14098e-06	7.90664	up
4510	Focal adhesion	COL4A1	1.23982e-08	4.14098e-06	7.90664	up
4510	Focal adhesion	COL4A2	1.23982e-08	4.14098e-06	7.90664	up
4510	Focal adhesion	CTNNB1	1.23982e-08	4.14098e-06	7.90664	up
4510	Focal adhesion	IGF1R	1.23982e-08	4.14098e-06	7.90664	up
4510	Focal adhesion	ITGB1	1.23982e-08	4.14098e-06	7.90664	up
4510	Focal adhesion	ITGB5	1.23982e-08	4.14098e-06	7.90664	up
4510	Focal adhesion	LAMA2	1.23982e-08	4.14098e-06	7.90664	up
4510	Focal adhesion	MYL10	1.23982e-08	4.14098e-06	7.90664	up
4510	Focal adhesion	MYLK	1.23982e-08	4.14098e-06	7.90664	up
4510	Focal adhesion	PDGFD	1.23982e-08	4.14098e-06	7.90664	up
4510	Focal adhesion	PPP1CB	1.23982e-08	4.14098e-06	7.90664	up
4510	Focal adhesion	PPP1R12A	1.23982e-08	4.14098e-06	7.90664	up
4510	Focal adhesion	THBS1	1.23982e-08	4.14098e-06	7.90664	up
4510	Focal adhesion	THBS2	1.23982e-08	4.14098e-06	7.90664	up
4510	Focal adhesion	THBS3	1.23982e-08	4.14098e-06	7.90664	up
5165	Human papillomavirus infection	ATR	2.63191e-06	0.000357618	5.57973	up
5165	Human papillomavirus infection	CDK6	2.63191e-06	0.000357618	5.57973	up
5165	Human papillomavirus infection	CHUK	2.63191e-06	0.000357618	5.57973	up
5165	Human papillomavirus infection	COL4A2	2.63191e-06	0.000357618	5.57973	up
5165	Human papillomavirus infection	CREB3L2	2.63191e-06	0.000357618	5.57973	up
5165	Human papillomavirus infection	CTNNB1	2.63191e-06	0.000357618	5.57973	up
5165	Human papillomavirus infection	FOXO1	2.63191e-06	0.000357618	5.57973	up
5165	Human papillomavirus infection	ITGB1	2.63191e-06	0.000357618	5.57973	up
5165	Human papillomavirus infection	ITGB5	2.63191e-06	0.000357618	5.57973	up
5165	Human papillomavirus infection	JAG1	2.63191e-06	0.000357618	5.57973	up
5165	Human papillomavirus infection	KRAS	2.63191e-06	0.000357618	5.57973	up
5165	Human papillomavirus infection	LAMA2	2.63191e-06	0.000357618	5.57973	up
5165	Human papillomavirus infection	TCF7L2	2.63191e-06	0.000357618	5.57973	up
5165	Human papillomavirus infection	THBS1	2.63191e-06	0.000357618	5.57973	up
5165	Human papillomavirus infection	THBS2	2.63191e-06	0.000357618	5.57973	up
5165	Human papillomavirus infection	THBS3	2.63191e-06	0.000357618	5.57973	up
4512	ECM-receptor interaction	COL4A1	7.24049e-06	0.000604581	5.14023	up
4512	ECM-receptor interaction	COL4A2	7.24049e-06	0.000604581	5.14023	up
4512	ECM-receptor interaction	HSPG2	7.24049e-06	0.000604581	5.14023	up
4512	ECM-receptor interaction	ITGB1	7.24049e-06	0.000604581	5.14023	up
4512	ECM-receptor interaction	ITGB5	7.24049e-06	0.000604581	5.14023	up
4512	ECM-receptor interaction	LAMA2	7.24049e-06	0.000604581	5.14023	up
4512	ECM-receptor interaction	THBS1	7.24049e-06	0.000604581	5.14023	up
4512	ECM-receptor interaction	THBS2	7.24049e-06	0.000604581	5.14023	up
4512	ECM-receptor interaction	THBS3	7.24049e-06	0.000604581	5.14023	up
5215	Prostate cancer	CHUK	7.24049e-06	0.000604581	5.14023	up
5215	Prostate cancer	CREB3L2	7.24049e-06	0.000604581	5.14023	up
5215	Prostate cancer	CTNNB1	7.24049e-06	0.000604581	5.14023	up
5215	Prostate cancer	E2F3	7.24049e-06	0.000604581	5.14023	up
5215	Prostate cancer	FOXO1	7.24049e-06	0.000604581	5.14023	up
5215	Prostate cancer	IGF1R	7.24049e-06	0.000604581	5.14023	up
5215	Prostate cancer	KRAS	7.24049e-06	0.000604581	5.14023	up
5215	Prostate cancer	PDGFD	7.24049e-06	0.000604581	5.14023	up
5215	Prostate cancer	TCF7L2	7.24049e-06	0.000604581	5.14023	up
5412	Arrhythmogenic right ventricular cardiomyopathy	CDH2	1.03142e-05	0.000688986	4.98657	up
5412	Arrhythmogenic right ventricular cardiomyopathy	CTNNB1	1.03142e-05	0.000688986	4.98657	up
5412	Arrhythmogenic right ventricular cardiomyopathy	GJA1	1.03142e-05	0.000688986	4.98657	up
5412	Arrhythmogenic right ventricular cardiomyopathy	ITGB1	1.03142e-05	0.000688986	4.98657	up
5412	Arrhythmogenic right ventricular cardiomyopathy	ITGB5	1.03142e-05	0.000688986	4.98657	up
5412	Arrhythmogenic right ventricular cardiomyopathy	LAMA2	1.03142e-05	0.000688986	4.98657	up
5412	Arrhythmogenic right ventricular cardiomyopathy	SLC8A1	1.03142e-05	0.000688986	4.98657	up
5412	Arrhythmogenic right ventricular cardiomyopathy	TCF7L2	1.03142e-05	0.000688986	4.98657	up
5205	Proteoglycans in cancer	CTNNB1	0.000117674	0.00655052	3.92932	up
5205	Proteoglycans in cancer	HBEGF	0.000117674	0.00655052	3.92932	up
5205	Proteoglycans in cancer	HSPG2	0.000117674	0.00655052	3.92932	up
5205	Proteoglycans in cancer	IGF1R	0.000117674	0.00655052	3.92932	up
5205	Proteoglycans in cancer	ITGB1	0.000117674	0.00655052	3.92932	up
5205	Proteoglycans in cancer	ITGB5	0.000117674	0.00655052	3.92932	up
5205	Proteoglycans in cancer	KRAS	0.000117674	0.00655052	3.92932	up
5205	Proteoglycans in cancer	PDCD4	0.000117674	0.00655052	3.92932	up
5205	Proteoglycans in cancer	PPP1CB	0.000117674	0.00655052	3.92932	up
5205	Proteoglycans in cancer	PPP1R12A	0.000117674	0.00655052	3.92932	up
5205	Proteoglycans in cancer	THBS1	0.000117674	0.00655052	3.92932	up
4810	Regulation of actin cytoskeleton	ACTN1	0.000172462	0.00822892	3.76331	up
4810	Regulation of actin cytoskeleton	ITGB1	0.000172462	0.00822892	3.76331	up
4810	Regulation of actin cytoskeleton	ITGB5	0.000172462	0.00822892	3.76331	up
4810	Regulation of actin cytoskeleton	KRAS	0.000172462	0.00822892	3.76331	up
4810	Regulation of actin cytoskeleton	MYH14	0.000172462	0.00822892	3.76331	up
4810	Regulation of actin cytoskeleton	MYL10	0.000172462	0.00822892	3.76331	up
4810	Regulation of actin cytoskeleton	MYLK	0.000172462	0.00822892	3.76331	up
4810	Regulation of actin cytoskeleton	PDGFD	0.000172462	0.00822892	3.76331	up
4810	Regulation of actin cytoskeleton	PPP1CB	0.000172462	0.00822892	3.76331	up
4810	Regulation of actin cytoskeleton	PPP1R12A	0.000172462	0.00822892	3.76331	up
4810	Regulation of actin cytoskeleton	SPATA13	0.000172462	0.00822892	3.76331	up
5222	Small cell lung cancer	CDK6	0.00027608	0.0115264	3.55896	up
5222	Small cell lung cancer	CHUK	0.00027608	0.0115264	3.55896	up
5222	Small cell lung cancer	COL4A1	0.00027608	0.0115264	3.55896	up
5222	Small cell lung cancer	COL4A2	0.00027608	0.0115264	3.55896	up
5222	Small cell lung cancer	E2F3	0.00027608	0.0115264	3.55896	up
5222	Small cell lung cancer	ITGB1	0.00027608	0.0115264	3.55896	up
5222	Small cell lung cancer	LAMA2	0.00027608	0.0115264	3.55896	up
4151	PI3K-Akt signaling pathway	CDK6	0.00037003	0.0137322	3.43176	up
4151	PI3K-Akt signaling pathway	CHUK	0.00037003	0.0137322	3.43176	up
4151	PI3K-Akt signaling pathway	COL4A1	0.00037003	0.0137322	3.43176	up
4151	PI3K-Akt signaling pathway	COL4A2	0.00037003	0.0137322	3.43176	up
4151	PI3K-Akt signaling pathway	CREB3L2	0.00037003	0.0137322	3.43176	up
4151	PI3K-Akt signaling pathway	IGF1R	0.00037003	0.0137322	3.43176	up
4151	PI3K-Akt signaling pathway	ITGB1	0.00037003	0.0137322	3.43176	up
4151	PI3K-Akt signaling pathway	ITGB5	0.00037003	0.0137322	3.43176	up
4151	PI3K-Akt signaling pathway	KRAS	0.00037003	0.0137322	3.43176	up
4151	PI3K-Akt signaling pathway	LAMA2	0.00037003	0.0137322	3.43176	up
4151	PI3K-Akt signaling pathway	PDGFD	0.00037003	0.0137322	3.43176	up
4151	PI3K-Akt signaling pathway	THBS1	0.00037003	0.0137322	3.43176	up
4151	PI3K-Akt signaling pathway	THBS2	0.00037003	0.0137322	3.43176	up
4151	PI3K-Akt signaling pathway	THBS3	0.00037003	0.0137322	3.43176	up
4022	cGMP-PKG signaling pathway	ATP1B1	0.000504712	0.0168574	3.29696	up
4022	cGMP-PKG signaling pathway	CREB3L2	0.000504712	0.0168574	3.29696	up
4022	cGMP-PKG signaling pathway	KCNMA1	0.000504712	0.0168574	3.29696	up
4022	cGMP-PKG signaling pathway	MYLK	0.000504712	0.0168574	3.29696	up
4022	cGMP-PKG signaling pathway	PPP1CB	0.000504712	0.0168574	3.29696	up
4022	cGMP-PKG signaling pathway	PPP1R12A	0.000504712	0.0168574	3.29696	up
4022	cGMP-PKG signaling pathway	PRKG1	0.000504712	0.0168574	3.29696	up
4022	cGMP-PKG signaling pathway	RGS2	0.000504712	0.0168574	3.29696	up
4022	cGMP-PKG signaling pathway	SLC8A1	0.000504712	0.0168574	3.29696	up
4211	Longevity regulating pathway	CREB3L2	0.00144161	0.0425118	2.84115	up
4211	Longevity regulating pathway	FOXO1	0.00144161	0.0425118	2.84115	up
4211	Longevity regulating pathway	IGF1R	0.00144161	0.0425118	2.84115	up
4211	Longevity regulating pathway	KRAS	0.00144161	0.0425118	2.84115	up
4211	Longevity regulating pathway	PPKAB2	0.00144161	0.0425118	2.84115	up
4211	Longevity regulating pathway	SESN3	0.00144161	0.0425118	2.84115	up
5410	Hypertrophic cardiomyopathy	ITGB1	0.00152737	0.0425118	2.81605	up
5410	Hypertrophic cardiomyopathy	ITGB5	0.00152737	0.0425118	2.81605	up
5410	Hypertrophic cardiomyopathy	LAMA2	0.00152737	0.0425118	2.81605	up
5410	Hypertrophic cardiomyopathy	PPLAB2	0.00152737	0.0425118	2.81605	up
5410	Hypertrophic cardiomyopathy	SLC8A1	0.00152737	0.0425118	2.81605	up
5410	Hypertrophic cardiomyopathy	TPM1	0.00152737	0.0425118	2.81605	up
4350	TGF-beta signaling pathway	FBN1	0.00190992	0.0480958	2.71898	up
4350	TGF-beta signaling pathway	FMOD	0.00190992	0.0480958	2.71898	up
4350	TGF-beta signaling pathway	FST	0.00190992	0.0480958	2.71898	up
4350	TGF-beta signaling pathway	INHBA	0.00190992	0.0480958	2.71898	up
4350	TGF-beta signaling pathway	SMAD7	0.00190992	0.0480958	2.71898	up
4350	TGF-beta signaling pathway	THBS1	0.00190992	0.0480958	2.71898	up
4974	Protein digestion and absorption	ATP1B1	0.00201599	0.0480958	2.69551	up
4974	Protein digestion and absorption	COL4A1	0.00201599	0.0480958	2.69551	up
4974	Protein digestion and absorption	COL4A2	0.00201599	0.0480958	2.69551	up
4974	Protein digestion and absorption	COL5A2	0.00201599	0.0480958	2.69551	up
4974	Protein digestion and absorption	SLC38A2	0.00201599	0.0480958	2.69551	up
4974	Protein digestion and absorption	SLC38A1	0.00201599	0.0480958	2.69551	up
5219	Bladder cancer	E2F3	0.00241752	0.0538302	2.61663	up
5219	Bladder cancer	HBEGF	0.00241752	0.0538302	2.61663	up
5219	Bladder cancer	KRAS	0.00241752	0.0538302	2.61663	up
5219	Bladder cancer	THBS1	0.00241752	0.0538302	2.61663	up
5218	Melanoma	CDK6	0.00317695	0.0644809	2.49799	up
5218	Melanoma	E2F3	0.00317695	0.0644809	2.49799	up
5218	Melanoma	IGF1R	0.00317695	0.0644809	2.49799	up
5218	Melanoma	KRAS	0.00317695	0.0644809	2.49799	up
5218	Melanoma	PDGFD	0.00317695	0.0644809	2.49799	up
4550	Signaling pathways regulating pluripotency of stem cells	BMI1	0.00328196	0.0644809	2.48387	up
4550	Signaling pathways regulating pluripotency of stem cells	CTNNB1	0.00328196	0.0644809	2.48387	up
4550	Signaling pathways regulating pluripotency of stem cells	IGF1R	0.00328196	0.0644809	2.48387	up
4550	Signaling pathways regulating pluripotency of stem cells	INHBA	0.00328196	0.0644809	2.48387	up
4550	Signaling pathways regulating pluripotency of stem cells	KRAS	0.00328196	0.0644809	2.48387	up
4550	Signaling pathways regulating pluripotency of stem cells	PEST	0.00328196	0.0644809	2.48387	up
4550	Signaling pathways regulating pluripotency of stem cells	SKIL	0.00328196	0.0644809	2.48387	up
5220	Chronic myeloid leukemia	CDK6	0.00401516	0.0745035	2.3963	up
5220	Chronic myeloid leukemia	CHUK	0.00401516	0.0745035	2.3963	up
5220	Chronic myeloid leukemia	E2F3	0.00401516	0.0745035	2.3963	up
5220	Chronic myeloid leukemia	KRAS	0.00401516	0.0745035	2.3963	up
5220	Chronic myeloid leukemia	RUNX1	0.00401516	0.0745035	2.3963	up
5224	Breast cancer	CDK6	0.00429807	0.0755556	2.36673	up
5224	Breast cancer	CTNNB1	0.00429807	0.0755556	2.36673	up
5224	Breast cancer	E2F3	0.00429807	0.0755556	2.36673	up
5224	Breast cancer	IGF1R	0.00429807	0.0755556	2.36673	up
5224	Breast cancer	JAG1	0.00429807	0.0755556	2.36673	up
5224	Breast cancer	KRAS	0.00429807	0.0755556	2.36673	up
5224	Breast cancer	TCF7L2	0.00429807	0.0755556	2.36673	up
5200	Pathways in cancer	CDK6	0.00628394	0.104942	2.20177	up
5200	Pathways in cancer	CHUK	0.00628394	0.104942	2.20177	up
5200	Pathways in cancer	COL4A1	0.00628394	0.104942	2.20177	up
5200	Pathways in cancer	COL4A2	0.00628394	0.104942	2.20177	up
5200	Pathways in cancer	CTNNB1	0.00628394	0.104942	2.20177	up
5200	Pathways in cancer	E2F3	0.00628394	0.104942	2.20177	up
5200	Pathways in cancer	EML4	0.00628394	0.104942	2.20177	up
5200	Pathways in cancer	FOXO1	0.00628394	0.104942	2.20177	up
5200	Pathways in cancer	IGF1R	0.00628394	0.104942	2.20177	up
5200	Pathways in cancer	ITGB1	0.00628394	0.104942	2.20177	up
5200	Pathways in cancer	JAG1	0.00628394	0.104942	2.20177	up
5200	Pathways in cancer	KRAS	0.00628394	0.104942	2.20177	up
5200	Pathways in cancer	LAMA2	0.00628394	0.104942	2.20177	up
5200	Pathways in cancer	RUNX1	0.00628394	0.104942	2.20177	up
5200	Pathways in cancer	TCF7L2	0.00628394	0.104942	2.20177	up
4270	Vascular smooth muscle contraction	CALD1	0.0100538	0.155086	1.99767	up
4270	Vascular smooth muscle contraction	KCNMA1	0.0100538	0.155086	1.99767	up
4270	Vascular smooth muscle contraction	MYLK	0.0100538	0.155086	1.99767	up
4270	Vascular smooth muscle contraction	PPPICB	0.0100538	0.155086	1.99767	up
4270	Vascular smooth muscle contraction	PPP1R12A	0.0100538	0.155086	1.99767	up
4270	Vascular smooth muscle contraction	PRKG1	0.0100538	0.155086	1.99767	up
4213	Longevity regulating pathway	FOXO1	0.01066	0.155086	1.97224	up
4213	Longevity regulating pathway	IGF1R	0.01066	0.155086	1.97224	up
4213	Longevity regulating pathway	KRAS	0.01066	0.155086	1.97224	up
4213	Longevity regulating pathway	PPKAB2	0.01066	0.155086	1.97224	up
5414	Dilated cardiomyopathy (DCM)	ITGB1	0.0106796	0.155086	1.97145	up
5414	Dilated cardiomyopathy (DCM)	ITGB5	0.0106796	0.155086	1.97145	up
5414	Dilated cardiomyopathy (DCM)	LAMA2	0.0106796	0.155086	1.97145	up
5414	Dilated cardiomyopathy (DCM)	SLC8A1	0.0106796	0.155086	1.97145	up
5414	Dilated cardiomyopathy (DCM)	TPM1	0.0106796	0.155086	1.97145	up
1522	Endocrine resistance	E2F3	0.0116101	0.161573	1.93517	up
1522	Endocrine resistance	HBEGF	0.0116101	0.161573	1.93517	up
1522	Endocrine resistance	IGF1R	0.0116101	0.161573	1.93517	up
1522	Endocrine resistance	JAG1	0.0116101	0.161573	1.93517	up
1522	Endocrine resistance	KRAS	0.0116101	0.161573	1.93517	up
5221	Acute myeloid leukemia	CHUK	0.0132038	0.169618	1.8793	up
5221	Acute myeloid leukemia	KRAS	0.0132038	0.169618	1.8793	up
5221	Acute myeloid leukemia	RUNX1	0.0132038	0.169618	1.8793	up
5221	Acute myeloid leukemia	TCF7L2	0.0132038	0.169618	1.8793	up
5223	Non-small cell lung cancer	CDK6	0.0132038	0.169618	1.8793	up
5223	Non-small cell lung cancer	E2F3	0.0132038	0.169618	1.8793	up
5223	Non-small cell lung cancer	EML4	0.0132038	0.169618	1.8793	up
5223	Non-small cell lung cancer	KRAS	0.0132038	0.169618	1.8793	up
5216	Thyroid cancer	CTNNB1	0.0144464	0.178707	1.84024	up
5216	Thyroid cancer	KRAS	0.0144464	0.178707	1.84024	up
5216	Thyroid cancer	TCF7L2	0.0144464	0.178707	1.84024	up
4520	Adherens junction	ACTN1	0.0168885	0.192847	1.77241	up
4521	Adherens junction	CTNNB1	0.0168885	0.192847	1.77241	up
4522	Adherens junction	IGF1R	0.0168885	0.192847	1.77241	up
4523	Adherens junction	TCF7L2	0.0168885	0.192847	1.77241	up
4115	p53 signaling pathway	ATR	0.0176951	0.192847	1.75215	up
4115	p53 signaling pathway	CDK6	0.0176951	0.192847	1.75215	up
4115	p53 signaling pathway	SESN3	0.0176951	0.192847	1.75215	up
4115	p53 signaling pathway	THBS1	0.0176951	0.192847	1.75215	up
5168	Herpes simplex virus 1 infection	CHUK	0.0183733	0.192847	1.73581	up
5168	Herpes simplex virus 1 infection	POU2F1	0.0183733	0.192847	1.73581	up
5168	Herpes simplex virus 1 infection	PPP1CB	0.0183733	0.192847	1.73581	up
5168	Herpes simplex virus 1 infection	ZFP69B	0.0183733	0.192847	1.73581	up
5168	Herpes simplex virus 1 infection	ZNF189	0.0183733	0.192847	1.73581	up
5168	Herpes simplex virus 1 infection	ZNF234	0.0183733	0.192847	1.73581	up
5168	Herpes simplex virus 1 infection	ZNF254	0.0183733	0.192847	1.73581	up
5168	Herpes simplex virus 1 infection	ZNF275	0.0183733	0.192847	1.73581	up
5168	Herpes simplex virus 1 infection	ZNF300	0.0183733	0.192847	1.73581	up
5168	Herpes simplex virus 1 infection	ZNF473	0.0183733	0.192847	1.73581	up
5168	Herpes simplex virus 1 infection	ZNF597	0.0183733	0.192847	1.73581	up
5168	Herpes simplex virus 1 infection	ZNF605	0.0183733	0.192847	1.73581	up
5168	Herpes simplex virus 1 infection	ZNF841	0.0183733	0.192847	1.73581	up
5100	Bacterial invasion of epithelial cells	CLTC	0.0185253	0.192847	1.73223	up
5100	Bacterial invasion of epithelial cells	CTNNB1	0.0185253	0.192847	1.73223	up
5100	Bacterial invasion of epithelial cells	ITGB1	0.0185253	0.192847	1.73223	up
5100	Bacterial invasion of epithelial cells	SEPT6	0.0185253	0.192847	1.73223	up
4921	Oxytocin signaling pathway	KRAS	0.0196318	0.192847	1.70704	up
4921	Oxytocin signaling pathway	MYLK	0.0196318	0.192847	1.70704	up
4921	Oxytocin signaling pathway	PPPICB	0.0196318	0.192847	1.70704	up
4921	Oxytocin signaling pathway	PPP1R12A	0.0196318	0.192847	1.70704	up
4921	Oxytocin signaling pathway	PRKAB2	0.0196318	0.192847	1.70704	up
4921	Oxytocin signaling pathway	RGS2	0.0196318	0.192847	1.70704	up
4670	Leukocyte transendothelial migration	ACTN1	0.0197032	0.192847	1.70546	up
4670	Leukocyte transendothelial migration	CLDN14	0.0197032	0.192847	1.70546	up
4670	Leukocyte transendothelial migration	CTNNB1	0.0197032	0.192847	1.70546	up
4670	Leukocyte transendothelial migration	ITGB1	0.0197032	0.192847	1.70546	up
4670	Leukocyte transendothelial migration	MYL10	0.0197032	0.192847	1.70546	up
5212	Pancreatic cancer	CDK6	0.0202576	0.192847	1.69341	up
5212	Pancreatic cancer	CHUK	0.0202576	0.192847	1.69341	up
5212	Pancreatic cancer	E2F3	0.0202576	0.192847	1.69341	up
5212	Pancreatic cancer	KRAS	0.0202576	0.192847	1.69341	up
5214	Glioma	CDK6	0.0202576	0.192847	1.69341	up
5214	Glioma	E2F3	0.0202576	0.192847	1.69341	up
5214	Glioma	IGF1R	0.0202576	0.192847	1.69341	up
5214	Glioma	KRAS	0.0202576	0.192847	1.69341	up
5160	Hepatitis C	CDK6	0.0207859	0.192847	1.68223	up
5160	Hepatitis C	CHUK	0.0207859	0.192847	1.68223	up
5160	Hepatitis C	CLDN14	0.0207859	0.192847	1.68223	up
5160	Hepatitis C	CTNNB1	0.0207859	0.192847	1.68223	up
5160	Hepatitis C	E2F3	0.0207859	0.192847	1.68223	up
5160	Hepatitis C	KRAS	0.0207859	0.192847	1.68223	up
5203	Viral carcinogenesis	ACTN1	0.0217554	0.196387	1.66243	up
5203	Viral carcinogenesis	CDK6	0.0217554	0.196387	1.66243	up
5203	Viral carcinogenesis	CREB3L2	0.0217554	0.196387	1.66243	up
5203	Viral carcinogenesis	EGR2	0.0217554	0.196387	1.66243	up
5203	Viral carcinogenesis	GTF2B	0.0217554	0.196387	1.66243	up
5203	Viral carcinogenesis	GTF2H1	0.0217554	0.196387	1.66243	up
5203	Viral carcinogenesis	KRAS	0.0217554	0.196387	1.66243	up
4218	Cellular senescence	ATR	0.0238712	0.200298	1.62213	up
4218	Cellular senescence	CDK6	0.0238712	0.200298	1.62213	up
4218	Cellular senescence	E2F3	0.0238712	0.200298	1.62213	up
4218	Cellular senescence	FOXO1	0.0238712	0.200298	1.62213	up
4218	Cellular senescence	KRAS	0.0238712	0.200298	1.62213	up
4218	Cellular senescence	PPP1CB	0.0238712	0.200298	1.62213	up
1521	EGFR tyrosine kinase inhibitor resistance	IGF1R	0.0240138	0.200298	1.61954	up
1521	EGFR tyrosine kinase inhibitor resistance	KRAS	0.0240138	0.200298	1.61954	up
1521	EGFR tyrosine kinase inhibitor resistance	NRG1	0.0240138	0.200298	1.61954	up
1521	EGFR tyrosine kinase inhibitor resistance	PDGFD	0.0240138	0.200298	1.61954	up
3022	Basal transcription factors	GTF2B	0.0243605	0.200298	1.61331	up
3022	Basal transcription factors	GTF2H1	0.0243605	0.200298	1.61331	up
3022	Basal transcription factors	TAF11	0.0243605	0.200298	1.61331	up
4919	Thyroid hormone signaling pathway	ATP1B1	0.0248688	0.200298	1.60434	up
4919	Thyroid hormone signaling pathway	CTNNB1	0.0248688	0.200298	1.60434	up
4919	Thyroid hormone signaling pathway	FOXO1	0.0248688	0.200298	1.60434	up
4919	Thyroid hormone signaling pathway	KRAS	0.0248688	0.200298	1.60434	up
4919	Thyroid hormone signaling pathway	MEDI3L	0.0248688	0.200298	1.60434	up
5161	Hepatitis B	CHUK	0.0251871	0.200298	1.59882	up
5161	Hepatitis B	CREB3L2	0.0251871	0.200298	1.59882	up
5161	Hepatitis B	E2F3	0.0251871	0.200298	1.59882	up
5161	Hepatitis B	EGR2	0.0251871	0.200298	1.59882	up
5161	Hepatitis B	HSPG2	0.0251871	0.200298	1.59882	up
5161	Hepatitis B	KRAS	0.0251871	0.200298	1.59882	up
4611	Platelet activation	ITGB1	0.0290474	0.220714	1.53689	up
4611	Platelet activation	MYLK	0.0290474	0.220714	1.53689	up
4611	Platelet activation	PPP1CB	0.0290474	0.220714	1.53689	up
4611	Platelet activation	PPP1R12A	0.0290474	0.220714	1.53689	up
4611	Platelet activation	PRKG1	0.0290474	0.220714	1.53689	up
5225	Hepatocellular carcinoma	CDK6	0.0294242	0.220714	1.5313	up
5225	Hepatocellular carcinoma	CTNNB1	0.0294242	0.220714	1.5313	up
5225	Hepatocellular carcinoma	E2F3	0.0294242	0.220714	1.5313	up
5225	Hepatocellular carcinoma	IGF1R	0.0294242	0.220714	1.5313	up
5225	Hepatocellular carcinoma	KRAS	0.0294242	0.220714	1.5313	up
5225	Hepatocellular carcinoma	TCF7L2	0.0294242	0.220714	1.5313	up
4530	Tight junction	ACTN1	0.0301733	0.220714	1.52038	up
4530	Tight junction	CLDN14	0.0301733	0.220714	1.52038	up
4530	Tight junction	ITGB1	0.0301733	0.220714	1.52038	up
4530	Tight junction	MYH14	0.0301733	0.220714	1.52038	up
4530	Tight junction	PRKAB2	0.0301733	0.220714	1.52038	up
4530	Tight junction	RUNX1	0.0301733	0.220714	1.52038	up
5144	Malaria	THBS1	0.0303977	0.220714	1.51716	up
5144	Malaria	THBS2	0.0303977	0.220714	1.51716	up
5144	Malaria	THBS3	0.0303977	0.220714	1.51716	up
4961	Endocrine and other factor-regulated calcium reabsorption	ATP1B1	0.0320191	0.22754	1.49459	up
4961	Endocrine and other factor-regulated calcium reabsorption	CLTC	0.0320191	0.22754	1.49459	up
4961	Endocrine and other factor-regulated calcium reabsorption	SLC8A1	0.0320191	0.22754	1.49459	up
5166	Human T-cell leukemia virus 1 infection	ATR	0.0327107	0.227612	1.48531	up
5166	Human T-cell leukemia virus 1 infection	CDC27	0.0327107	0.227612	1.48531	up
5166	Human T-cell leukemia virus 1 infection	CHUK	0.0327107	0.227612	1.48531	up
5166	Human T-cell leukemia virus 1 infection	CREB3L2	0.0327107	0.227612	1.48531	up
5166	Human T-cell leukemia virus 1 infection	E2F3	0.0327107	0.227612	1.48531	up
5166	Human T-cell leukemia virus 1 infection	EGR2	0.0327107	0.227612	1.48531	up
5166	Human T-cell leukemia virus 1 infection	KRAS	0.0327107	0.227612	1.48531	up
4540	Gap junction	GJA1	0.0339248	0.231242	1.46948	up
4540	Gap junction	KRAS	0.0339248	0.231242	1.46948	up
4540	Gap junction	PDGFD	0.0339248	0.231242	1.46948	up
4540	Gap junction	PRKG1	0.0339248	0.231242	1.46948	up
4068	FoxO signaling pathway	CHUK	0.0356072	0.237856	1.44846	up
4068	FoxO signaling pathway	FOXO1	0.0356072	0.237856	1.44846	up
4068	FoxO signaling pathway	IGF1R	0.0356072	0.237856	1.44846	up
4068	FoxO signaling pathway	KRAS	0.0356072	0.237856	1.44846	up
4068	FoxO signaling pathway	PRKAB2	0.0356072	0.237856	1.44846	up
4330	Notch signaling pathway	ATXN1	0.0371497	0.243294	1.43004	up
4330	Notch signaling pathway	CIR1	0.0371497	0.243294	1.43004	up
4330	Notch signaling pathway	JAG1	0.0371497	0.243294	1.43004	up
4964	Proximal tubule bicarbonate reclamation	ATP1B1	0.0401347	0.253039	1.39648	up
4964	Proximal tubule bicarbonate reclamation	GLS	0.0401347	0.253039	1.39648	up
4360	Axon guidance	ITGB1	0.0401529	0.253039	1.39628	up
4360	Axon guidance	KRAS	0.0401529	0.253039	1.39628	up
4360	Axon guidance	PLXNA3	0.0401529	0.253039	1.39628	up
4360	Axon guidance	SEMA5A	0.0401529	0.253039	1.39628	up
4360	Axon guidance	UNC5B	0.0401529	0.253039	1.39628	up
4371	Apelin signaling pathway	JAG1	0.0419058	0.259195	1.37773	up
4371	Apelin signaling pathway	KRAS	0.0419058	0.259195	1.37773	up
4371	Apelin signaling pathway	MYLK	0.0419058	0.259195	1.37773	up
4371	Apelin signaling pathway	PRKAB2	0.0419058	0.259195	1.37773	up
4371	Apelin signaling pathway	SLC8A1	0.0419058	0.259195	1.37773	up
5213	Endometrial cancer	CTNNB1	0.0465764	0.282846	1.33183	up
5213	Endometrial cancer	KRAS	0.0465764	0.282846	1.33183	up
5213	Endometrial cancer	TCF7L2	0.0465764	0.282846	1.33183	up
4151	PI3K-Akt signaling pathway	BCL2L1	0.00358251	1	2.44581	down
4151	PI3K-Akt signaling pathway	CREB5	0.00358251	1	2.44581	down
4151	PI3K-Akt signaling pathway	ERBB4	0.00358251	1	2.44581	down
4151	PI3K-Akt signaling pathway	ITGB3	0.00358251	1	2.44581	down
4151	PI3K-Akt signaling pathway	MYB	0.00358251	1	2.44581	down
4151	PI3K-Akt signaling pathway	YWHAE	0.00358251	1	2.44581	down
5205	Proteoglycans in cancer	ERBB4	0.0108909	1	1.96294	down
5205	Proteoglycans in cancer	ITGB3	0.0108909	1	1.96294	down
5205	Proteoglycans in cancer	TFAP4	0.0108909	1	1.96294	down
5205	Proteoglycans in cancer	TWIST2	0.0108909	1	1.96294	down
5220	Chronic myeloid leukemia	BCL2L1	0.0419679	1	1.37708	down
5220	Chronic myeloid leukemia	CTBP2	0.0419679	1	1.37708	down
4020	Calcium signaling pathway	ADRB2	0.0492688	1	1.30743	down
4020	Calcium signaling pathway	BDKRB1	0.0492688	1	1.30743	down
4020	Calcium signaling pathway	ERBB4	0.0492688	1	1.30743	down
