# Supplementary material for: A Comprehensive Analysis of SE-lncRNA/mRNA Differential Expression Profiles During Chondrogenic Differentiation of Human Bone Marrow Mesenchymal Stem Cells
Source: Front Cell Dev Biol. 2021 Sep 13;9:721205. doi: 10.3389/fcell.2021.721205 (PMC8475951; doi:10.3389/fcell.2021.721205)
Supplement: Supplementary file 6 [file Table_6.XLS]

## Sheet: SHEET
Supplementary Table 6. The significant pathways enriched by path-net during chondrogenic differentiation of BMSCs.
Path_name	Degree	indegree	outdegree	style
PI3K-Akt signaling pathway	21	18	3	up/down
Pathways in cancer	18	0	18	up
p53 signaling pathway	16	15	1	up
Focal adhesion	12	8	4	up
Regulation of actin cytoskeleton	11	9	2	up
Adherens junction	11	8	3	up
Calcium signaling pathway	9	9	0	down
TGF-beta signaling pathway	8	8	0	up
ECM-receptor interaction	7	6	1	up
Proteoglycans in cancer	6	0	6	up/down
Small cell lung cancer	6	1	5	up
Viral carcinogenesis	6	0	6	up
Tight junction	6	2	4	up
Thyroid hormone signaling pathway	5	0	5	up
Chronic myeloid leukemia	4	1	3	up/down
Melanoma	4	1	3	up
Non-small cell lung cancer	4	1	3	up
Thyroid cancer	4	1	3	up
Hepatitis B	4	1	3	up
Endometrial cancer	4	1	3	up
Prostate cancer	3	1	2	up
Bladder cancer	3	1	2	up
Bacterial invasion of epithelial cells	3	0	3	up
Pancreatic cancer	3	1	2	up
Glioma	3	1	2	up
FoxO signaling pathway	3	1	2	up
Arrhythmogenic right ventricular cardiomyopathy (ARVC)	2	0	2	up
cGMP-PKG signaling pathway	2	0	2	up
Hypertrophic cardiomyopathy (HCM)	2	0	2	up
Signaling pathways regulating pluripotency of stem cells	2	0	2	up
Vascular smooth muscle contraction	2	1	1	up
Acute myeloid leukemia	2	1	1	up
Hepatitis C	2	2	0	up
Platelet activation	2	0	2	up
Gap junction	2	1	1	up
Protein digestion and absorption	1	0	1	up
Oxytocin signaling pathway	1	0	1	up
Leukocyte transendothelial migration	1	0	1	up
Basal transcription factors	1	1	0	up
Endocrine and other factor-regulated calcium reabsorption	1	1	0	up
Notch signaling pathway	1	1	0	up
Proximal tubule bicarbonate reclamation	1	0	1	up
Axon guidance	1	0	1	up
