# Supplementary material for: A Comprehensive Analysis of SE-lncRNA/mRNA Differential Expression Profiles During Chondrogenic Differentiation of Human Bone Marrow Mesenchymal Stem Cells
Source: Front Cell Dev Biol. 2021 Sep 13;9:721205. doi: 10.3389/fcell.2021.721205 (PMC8475951; doi:10.3389/fcell.2021.721205)
Supplement: Supplementary file 7 [file Table_7.XLS]

## Sheet: Sheet1
Supplementary Table 7. The interactions of core genes enriched by signal-net during chondrogenic differentiation of BMSCs.
Source	Target	Relationship
HBEGF	ERBB4	activation
CTBP2	TCF7L2	inhibition
NRG1	ERBB4	activation
FST	INHBA	inhibition
PDGFD	IGF1R	activation
PPP1CB	CREB5	inhibition
PPP1CB	MYL10	inhibition
PPP1CB	CREB3L2	inhibition
CTNNB1	TCF7L2	activation
ATP1B1	SLC8A1	indirect effect
TCF7L2	CTNNB1	binding/association
SH3GLB1	ERBB4	binding/association
SH3GLB1	IGF1R	binding/association
SH3GLB1	RET	binding/association
MYLK	MYL10	phosphorylation
LAMA2	ITGB1	binding/association
IGF1R	CTNNB1	phosphorylation
IGF1R	KRAS	indirect effect
MYH14	MYL10	binding/association
RET	KRAS	indirect effect
SGMS2	UGCG	compound
PPP1R12A	MYL10	inhibition
PRKG1	GJA1	indirect effect
PRKG1	PPP1CB	activation
PRKG1	KCNMA1	activation
PRKG1	PPP1R12A	activation
