# Supplementary material for: A Comprehensive Analysis of SE-lncRNA/mRNA Differential Expression Profiles During Chondrogenic Differentiation of Human Bone Marrow Mesenchymal Stem Cells
Source: Front Cell Dev Biol. 2021 Sep 13;9:721205. doi: 10.3389/fcell.2021.721205 (PMC8475951; doi:10.3389/fcell.2021.721205)
Supplement: Supplementary file 8 [file Table_8.XLS]

## Sheet: sheet1
Supplementary Table 8. The 5 core regulatory genes associated with SE-lncRNAs during chondrogenic differentiation of BMSCs.
GeneSymbol	Description	Fold-change (BMSC-induce/BMSCS-basic)	style	p-value
PMEPA1	prostate transmembrane protein, androgen induced 1 [Source:HGNC Symbol;Acc:HGNC:14107]	32.3365	up	0.020016
ENC1	ectodermal-neural cortex 1 [Source:HGNC Symbol;Acc:HGNC:3345]	14.7798	up	0.0448274
TES	testin LIM domain protein [Source:HGNC Symbol;Acc:HGNC:14620]	3.78956	up	0.00160526
CDK6	cyclin dependent kinase 6 [Source:HGNC Symbol;Acc:HGNC:1777]	4.4023	up	0.0425808
ADIRF	adipogenesis regulatory factor [Source:HGNC Symbol;Acc:HGNC:24043]	9.23081	down	0.0334855
