# Supplementary material for: A Comprehensive Analysis of SE-lncRNA/mRNA Differential Expression Profiles During Chondrogenic Differentiation of Human Bone Marrow Mesenchymal Stem Cells
Source: Front Cell Dev Biol. 2021 Sep 13;9:721205. doi: 10.3389/fcell.2021.721205 (PMC8475951; doi:10.3389/fcell.2021.721205)
Supplement: Supplementary file 9 [file Table_9.XLS]

## Sheet: Sheet1
Supplementary Table 9. The 37 core modulatory SE-lncRNAs obtained from CNC during chondrogenic differentiation of BMSCs.
Source_Node	Target_Node	Correlation_coefficient	Correlation_type	Pvalue	FDR
ADIRF	ENST00000609776	-0.906194	-	0.0127867	0.0614746
ADIRF	ENST00000437781	-0.908505	-	0.0121739	0.0605272
ADIRF	ENST00000561592	-0.939507	-	0.00537837	0.0472034
ADIRF	ENST00000610103	-0.936609	-	0.00590029	0.0472034
ADIRF	ENST00000451217	-0.941249	-	0.00507618	0.0472034
ADIRF	uc003vhn.1	-0.961519	-	0.00219265	0.0448952
ADIRF	ENST00000568654	0.90481	+	0.0131603	0.0624698
ADIRF	ENST00000609249	0.902122	+	0.0139012	0.0626181
ADIRF	ENST00000609363	0.983468	+	0.000407681	0.0251358
ADIRF	ENST00000434627	0.923516	+	0.00855107	0.051623
ADIRF	ENST00000606771	0.976455	+	0.000824997	0.0276544
CDK6	ENST00000610001	0.911506	+	0.0114002	0.0599467
CDK6	ENST00000437781	0.949555	+	0.00375288	0.0465511
CDK6	ENST00000561592	0.948088	+	0.00397236	0.0465511
CDK6	NR_148403	0.951353	+	0.0034922	0.0465511
CDK6	ENST00000433296	0.948784	+	0.00386749	0.0465511
CDK6	ENST00000585190	0.978813	+	0.000668599	0.0276544
CDK6	ENST00000502253	0.97742	+	0.000758997	0.0276544
CDK6	ENST00000451217	0.938084	+	0.00563172	0.0472034
CDK6	ENST00000601124	0.936549	+	0.00591138	0.0472034
CDK6	ENST00000603720	0.927849	+	0.0076209	0.051623
CDK6	ENST00000486913	-0.92619	-	0.00797084	0.051623
CDK6	ENST00000609249	-0.909721	-	0.0118576	0.0605272
CDK6	ENST00000609363	-0.916506	-	0.0101659	0.0568986
CDK6	ENST00000606771	-0.946213	-	0.00426173	0.0472034
ENC1	uc002xyu.1	0.966674	+	0.00164745	0.0404916
ENC1	ENST00000610001	0.915042	+	0.0105203	0.0580162
ENC1	ENST00000371162	0.948978	+	0.00383851	0.0465511
ENC1	ENST00000414480	0.931547	+	0.00686841	0.0504564
ENC1	ENST00000561592	0.922334	+	0.00881388	0.0516438
ENC1	ENST00000606994	0.926987	+	0.00780177	0.051623
ENC1	ENST00000558980	0.949634	+	0.00374127	0.0465511
ENC1	NR_046318	0.974042	+	0.00100195	0.0276544
ENC1	ENST00000565467	0.934752	+	0.00624715	0.0478098
ENC1	ENST00000433673	0.925599	+	0.00809725	0.051623
ENC1	ENST00000557900	0.952776	+	0.00329249	0.0465511
ENC1	uc003vhn.1	0.930903	+	0.00699663	0.0504564
ENC1	ENST00000601124	0.926036	+	0.00800362	0.051623
ENC1	ENST00000603720	0.920415	+	0.0092487	0.0525494
ENC1	ENST00000415479	0.949212	+	0.00380369	0.0465511
ENC1	uc001zav.1	0.959118	+	0.00247289	0.0448952
ENC1	ENST00000607956	-0.903548	-	0.0135058	0.0625749
ENC1	ENST00000609249	-0.936523	-	0.00591616	0.0472034
ENC1	ENST00000416263	-0.90351	-	0.0135162	0.0625749
ENC1	ENST00000434627	-0.931389	-	0.00689966	0.0504564
PMEPA1	uc002xyu.1	0.987249	+	0.000242863	0.0249098
PMEPA1	ENST00000421161	0.9212	+	0.00906944	0.0523237
PMEPA1	ENST00000610001	0.957947	+	0.00261544	0.0448952
PMEPA1	ENST00000371162	0.957461	+	0.00267588	0.0448952
PMEPA1	ENST00000414480	0.939581	+	0.00536542	0.0472034
PMEPA1	ENST00000561592	0.934801	+	0.00623785	0.0478098
PMEPA1	ENST00000606994	0.974	+	0.00100521	0.0276544
PMEPA1	ENST00000558980	0.989348	+	0.000169607	0.0249098
PMEPA1	NR_046318	0.938395	+	0.00557587	0.0472034
PMEPA1	ENST00000565467	0.973649	+	0.00103243	0.0276544
PMEPA1	ENST00000433673	0.936609	+	0.00590023	0.0472034
PMEPA1	ENST00000557900	0.986661	+	0.000265705	0.0249098
PMEPA1	ENST00000414457	0.922967	+	0.00867266	0.051623
PMEPA1	uc003vhn.1	0.91109	+	0.0115059	0.0599467
PMEPA1	ENST00000601124	0.956843	+	0.00275357	0.0448952
PMEPA1	ENST00000501169	0.941678	+	0.00500307	0.0472034
PMEPA1	ENST00000603720	0.959845	+	0.0023863	0.0448952
PMEPA1	ENST00000415479	0.987965	+	0.000216395	0.0249098
PMEPA1	uc001zav.1	0.981618	+	0.000503718	0.0251358
PMEPA1	ENST00000486913	-0.9066	-	0.0126778	0.0614746
PMEPA1	ENST00000607956	-0.923833	-	0.00848116	0.051623
PMEPA1	ENST00000609249	-0.924313	-	0.0083761	0.051623
PMEPA1	ENST00000416263	-0.908924	-	0.0120646	0.0605272
PMEPA1	ENST00000485218	-0.911824	-	0.0113196	0.0599467
TES	ENST00000609776	0.939587	+	0.0053643	0.0472034
TES	ENST00000610001	0.901675	+	0.0140265	0.0626181
TES	ENST00000371162	0.911075	+	0.0115098	0.0599467
TES	ENST00000561592	0.961804	+	0.00216057	0.0448952
TES	NR_148403	0.902459	+	0.0138074	0.0626181
TES	ENST00000433296	0.90084	+	0.0142616	0.062919
TES	ENST00000610103	0.945641	+	0.00435209	0.0472034
TES	ENST00000451217	0.925408	+	0.00813851	0.051623
TES	ENST00000417354	0.941442	+	0.0050431	0.0472034
TES	uc003vhn.1	0.982314	+	0.000466421	0.0251358
TES	ENST00000601124	0.929771	+	0.007225	0.0511203
TES	ENST00000568654	-0.94899	-	0.00383671	0.0465511
TES	ENST00000609249	-0.908151	-	0.0122668	0.0605272
TES	ENST00000609363	-0.965868	-	0.00172764	0.0404916
TES	ENST00000434627	-0.939758	-	0.00533434	0.0472034
TES	ENST00000606771	-0.981033	-	0.00053623	0.0251358
